# Supplementary material for: 3-(4-Chloro­phenyl­diazen­yl)-1-methyl-1,4,5,6-tetra­hydro­pyridine
Source: Acta Crystallogr Sect E Struct Rep Online. 2008 Jun 19;64(Pt 7):o1297. doi: 10.1107/S1600536808018217 (PMC2961736; doi:10.1107/S1600536808018217)
Supplement: Supplementary file 1 [file e-64-o1297-sup1.cif]

##############################################################################
###                                                                        ###
###        Electronic paper (Acta Crystallographica Section E)             ###
###                                                                        ###
##############################################################################
#                                                                            #
# This CIF contains the data in a paper accepted for publication in Acta     #
# Crystallographica Section E. It conforms to the requirements of Notes      #
# for Authors for Section E, and has been peer reviewed under the auspices   #
# of the IUCr Commission on Journals.                                        #
#                                                                            #
# Full details of the Crystallographic Information File format               #
# are given in the paper "The Crystallographic Information File (CIF):       #
# a New Standard Archive File for Crystallography" by S. R. Hall, F. H.      #
# Allen and I. D. Brown [Acta Cryst. (1991), A47, 655-685].                  #
#                                                                            #
# The current version of the core CIF dictionary is obtainable from          #
# ftp://ftp.iucr.org/pub/cif_core.dic. The current version number is 2.4.    #
#                                                                            #
# Software is freely available for graphical display of the structure(s) in  #
# this CIF.  For information consult the CIF home page http://www.iucr.org/  #
# cif/home.html                                                              #
#                                                                            #
# This file may be used for bona fide research purposes within the           #
# scientific community so long as proper attribution is given to the journal # 
# article from which it was obtained.                                        #
#                                                                            #
##############################################################################
                                             
data_I
_audit_creation_method     SHELXL-97
_chemical_name_systematic
;
3-(4-Chlorophenyldiazenyl)-1-methyl-1,4,5,6-tetrahydropyridine
;
_chemical_name_common     ?
_chemical_formula_moiety     'C12 H14 Cl N3'
_chemical_formula_sum     'C12 H14 Cl N3'
_chemical_formula_iupac     'C12 H14 Cl N3'
_chemical_formula_weight     235.71
_chemical_melting_point     ?
_symmetry_cell_setting     triclinic
_symmetry_space_group_name_H-M     'P -1'
_symmetry_space_group_name_Hall     '-P 1'
loop_
    _symmetry_equiv_pos_as_xyz
    'x, y, z'
    '-x, -y, -z'
_cell_length_a     6.251(2)
_cell_length_b     8.483(3)
_cell_length_c     11.824(4)
_cell_angle_alpha     77.590(10)
_cell_angle_beta     78.450(10)
_cell_angle_gamma     87.01(2)
_cell_volume     599.9(4)
_cell_formula_units_Z     2
_cell_measurement_reflns_used     25
_cell_measurement_theta_min     9
_cell_measurement_theta_max     10
_cell_measurement_temperature     293(2)
_exptl_crystal_description     prism
_exptl_crystal_colour     red
_exptl_crystal_size_max     0.6
_exptl_crystal_size_mid     0.5
_exptl_crystal_size_min     0.4
_exptl_crystal_density_diffrn     1.305
_exptl_crystal_density_method     'not measured'
_exptl_crystal_F_000     248
_exptl_absorpt_coefficient_mu     0.295
_exptl_absorpt_correction_type     none
_exptl_special_details
;
;
_diffrn_ambient_temperature     293(2)
_diffrn_radiation_type     MoK\a
_diffrn_radiation_wavelength     0.71073
_diffrn_radiation_source     'fine-focus sealed tube'
_diffrn_radiation_monochromator     graphite
_diffrn_measurement_device_type     'Enraf--Nonius CAD-4'
_diffrn_measurement_method     'Non-profiled \w/2\q'
_diffrn_reflns_number     3028
_diffrn_reflns_av_R_equivalents     0.0140
_diffrn_reflns_av_sigmaI/netI     0.0248
_diffrn_reflns_theta_min     3.91
_diffrn_reflns_theta_max     28.03
_diffrn_reflns_theta_full     28.03
_diffrn_measured_fraction_theta_max     0.994
_diffrn_measured_fraction_theta_full     0.994
_diffrn_reflns_limit_h_min     -8
_diffrn_reflns_limit_h_max     8
_diffrn_reflns_limit_k_min     -11
_diffrn_reflns_limit_k_max     10
_diffrn_reflns_limit_l_min     -15
_diffrn_reflns_limit_l_max     0
_diffrn_standards_number     3
_diffrn_standards_interval_time     120
_diffrn_standards_decay_%     <1
_refine_special_details
;
Refinement of <i>F</i>^2^ against ALL reflections. The weighted <i>R</i>-factor
<i>wR</i> and goodness of fit <i>S</i> are based on <i>F</i>^2^, conventional
<i>R</i>-factors <i>R</i> are based on <i>F</i>, with <i>F</i> set to zero for
negative <i>F</i>^2^. The threshold expression of <i>F</i>^2^ >
\s(<i>F</i>^2^) is used only for calculating <i>R</i>-factors(gt) <i>etc</i>.
and is not relevant to the choice of reflections for refinement.
<i>R</i>-factors based on <i>F</i>^2^ are statistically about twice as large
as those based on <i>F</i>, and <i>R</i>- factors based on ALL data will be
even larger.
;
_reflns_number_total     2893
_reflns_number_gt     1803
_reflns_threshold_expression     I>2\s(I)
_refine_ls_structure_factor_coef     Fsqd
_refine_ls_matrix_type     full
_refine_ls_R_factor_all     0.0984
_refine_ls_R_factor_gt     0.0613
_refine_ls_wR_factor_gt     0.1722
_refine_ls_wR_factor_ref     0.1914
_refine_ls_goodness_of_fit_ref     1.044
_refine_ls_restrained_S_all     1.044
_refine_ls_number_reflns     2893
_refine_ls_number_parameters     146
_refine_ls_number_restraints     0
_refine_ls_hydrogen_treatment     constr
_refine_ls_weighting_scheme     calc
_refine_ls_weighting_details
          'calc w=1/[\s^2^(Fo^2^)+(0.117P)^2^+0.0064P] where P=(Fo^2^+2Fc^2^)/3'
_atom_sites_solution_hydrogens     geom
_atom_sites_solution_primary     direct
_atom_sites_solution_secondary     difmap
_refine_ls_shift/su_max     0.000
_refine_ls_shift/su_mean     0.000
_refine_diff_density_max     0.329
_refine_diff_density_min     -0.495
_refine_ls_extinction_method     none
_refine_ls_extinction_coef     ?
loop_
    _atom_type_symbol
    _atom_type_description
    _atom_type_scat_dispersion_real
    _atom_type_scat_dispersion_imag
    _atom_type_scat_source
    'C' 'C' 0.0033 0.0016
                         'International Tables Vol C Tables 4.2.6.8 and 6.1.1.4'
    'H' 'H' 0.0000 0.0000
                         'International Tables Vol C Tables 4.2.6.8 and 6.1.1.4'
    'Cl' 'Cl' 0.1484 0.1585
                         'International Tables Vol C Tables 4.2.6.8 and 6.1.1.4'
    'N' 'N' 0.0061 0.0033
                         'International Tables Vol C Tables 4.2.6.8 and 6.1.1.4'
_computing_data_collection     'CAD-4 Software (Enraf--Nonius, 1989)'
_computing_cell_refinement     'CAD-4 Software (Enraf--Nonius, 1989)'
_computing_data_reduction     'XCAD4 (Harms & Wocadlo, 1995)'
_computing_structure_solution     'SIR92 (Altomare <i>et al.</i>,  1994)'
_computing_structure_refinement     'SHELXL97 (Sheldrick, 2008)'
_computing_molecular_graphics     'ORTEP-3 for Windows (Farrugia, 1997)'
_computing_publication_material     'WinGX (Farrugia, 1999)'
loop_
    _atom_site_type_symbol
    _atom_site_label
    _atom_site_fract_x
    _atom_site_fract_y
    _atom_site_fract_z
    _atom_site_U_iso_or_equiv
    _atom_site_adp_type
    _atom_site_calc_flag
    _atom_site_refinement_flags
    _atom_site_occupancy
    _atom_site_disorder_assembly
    _atom_site_disorder_group
    Cl Cl1 -0.62912(9) 0.77463(8) 0.36467(7) 0.0818(3) Uani d . 1 . .
    N N1 0.1713(3) 0.4296(2) 0.18348(17) 0.0586(5) Uani d . 1 . .
    N N2 0.2811(3) 0.3554(2) 0.26078(17) 0.0577(5) Uani d . 1 . .
    N N3 0.7609(3) 0.1111(2) 0.27394(19) 0.0677(6) Uani d . 1 . .
    C C1 -0.3925(3) 0.6722(2) 0.3139(2) 0.0592(6) Uani d . 1 . .
    C C2 -0.0779(3) 0.5151(3) 0.3523(2) 0.0630(6) Uani d . 1 . .
    H H2 0.0076 0.4626 0.4052 0.076 Uiso calc R 1 . .
    C C3 -0.3383(4) 0.6673(3) 0.1976(2) 0.0670(6) Uani d . 1 . .
    H H3 -0.4274 0.7175 0.1459 0.080 Uiso calc R 1 . .
    C C4 -0.1496(4) 0.5873(3) 0.1563(2) 0.0631(6) Uani d . 1 . .
    H H4 -0.1117 0.5847 0.0766 0.076 Uiso calc R 1 . .
    C C5 -0.0155(3) 0.5106(2) 0.2336(2) 0.0562(5) Uani d . 1 . .
    C C6 -0.2651(3) 0.5964(3) 0.3933(2) 0.0645(6) Uani d . 1 . .
    H H6 -0.3047 0.6002 0.4728 0.077 Uiso calc R 1 . .
    C C7 0.4609(3) 0.2732(2) 0.2171(2) 0.0585(6) Uani d . 1 . .
    C C8 0.5789(3) 0.1961(3) 0.2987(2) 0.0600(6) Uani d . 1 . .
    H H8 0.5286 0.2036 0.3769 0.072 Uiso calc R 1 . .
    C C9 0.5288(4) 0.2646(3) 0.0908(2) 0.0698(6) Uani d . 1 . .
    H H9A 0.6038 0.3629 0.0471 0.084 Uiso calc R 1 . .
    H H9B 0.4007 0.2552 0.0581 0.084 Uiso calc R 1 . .
    C C10 0.6793(5) 0.1200(4) 0.0783(3) 0.0841(8) Uani d . 1 . .
    H H10A 0.5929 0.0225 0.1014 0.101 Uiso calc R 1 . .
    H H10B 0.7492 0.1302 -0.0039 0.101 Uiso calc R 1 . .
    C C11 0.8530(4) 0.1044(3) 0.1526(3) 0.0780(8) Uani d . 1 . .
    H H11A 0.9306 0.0027 0.1504 0.094 Uiso calc R 1 . .
    H H11B 0.9574 0.1908 0.1194 0.094 Uiso calc R 1 . .
    C C12 0.8856(4) 0.0404(3) 0.3635(3) 0.0819(8) Uani d . 1 . .
    H H12A 0.8063 0.0531 0.4394 0.123 Uiso calc R 1 . .
    H H12B 1.0237 0.0936 0.3467 0.123 Uiso calc R 1 . .
    H H12C 0.9096 -0.0724 0.3637 0.123 Uiso calc R 1 . .
loop_
    _atom_site_aniso_label
    _atom_site_aniso_U_11
    _atom_site_aniso_U_22
    _atom_site_aniso_U_33
    _atom_site_aniso_U_12
    _atom_site_aniso_U_13
    _atom_site_aniso_U_23
    Cl1 0.0537(4) 0.0776(5) 0.1070(6) 0.0248(3) -0.0085(3) -0.0163(4)
    N1 0.0465(9) 0.0571(10) 0.0711(12) 0.0101(7) -0.0116(8) -0.0129(9)
    N2 0.0441(9) 0.0510(9) 0.0756(12) 0.0059(7) -0.0095(8) -0.0111(8)
    N3 0.0461(9) 0.0618(11) 0.0926(15) 0.0147(8) -0.0137(10) -0.0136(10)
    C1 0.0427(10) 0.0480(11) 0.0835(17) 0.0082(8) -0.0106(10) -0.0101(10)
    C2 0.0450(11) 0.0723(14) 0.0733(16) 0.0150(10) -0.0188(10) -0.0154(11)
    C3 0.0579(12) 0.0606(13) 0.0815(17) 0.0182(10) -0.0213(12) -0.0102(12)
    C4 0.0609(13) 0.0565(12) 0.0695(14) 0.0132(10) -0.0151(11) -0.0089(10)
    C5 0.0435(10) 0.0486(11) 0.0755(15) 0.0036(8) -0.0115(10) -0.0116(10)
    C6 0.0494(11) 0.0736(14) 0.0701(14) 0.0142(10) -0.0117(10) -0.0176(11)
    C7 0.0439(10) 0.0527(11) 0.0768(15) 0.0064(9) -0.0087(10) -0.0131(10)
    C8 0.0459(10) 0.0569(12) 0.0748(14) 0.0070(9) -0.0118(10) -0.0101(10)
    C9 0.0559(12) 0.0736(15) 0.0780(16) 0.0154(11) -0.0117(11) -0.0170(12)
    C10 0.0721(16) 0.0881(19) 0.096(2) 0.0231(14) -0.0126(14) -0.0356(16)
    C11 0.0522(13) 0.0751(16) 0.106(2) 0.0177(11) -0.0069(13) -0.0291(15)
    C12 0.0600(14) 0.0723(16) 0.111(2) 0.0158(12) -0.0264(14) -0.0085(14)
_geom_special_details
;
All e.s.d.'s (except the e.s.d. in the dihedral angle between two l.s. planes)
are estimated using the full covariance matrix. The cell e.s.d.'s are taken
into account individually in the estimation of e.s.d.'s in distances, angles
and torsion angles; correlations between e.s.d.'s in cell parameters are only
used when they are defined by crystal symmetry. An approximate (isotropic)
treatment of cell e.s.d.'s is used for estimating e.s.d.'s involving l.s.
planes.
;
loop_
    _geom_bond_atom_site_label_1
    _geom_bond_atom_site_label_2
    _geom_bond_site_symmetry_2
    _geom_bond_distance
    _geom_bond_publ_flag
    Cl1 C1 . 1.743(2) ?
    N1 N2 . 1.289(3) ?
    N1 C5 . 1.414(3) ?
    N2 C7 . 1.363(3) ?
    N3 C8 . 1.331(3) ?
    N3 C11 . 1.447(3) ?
    N3 C12 . 1.448(3) ?
    C1 C3 . 1.358(4) ?
    C1 C6 . 1.383(3) ?
    C2 C6 . 1.383(3) ?
    C2 C5 . 1.388(4) ?
    C2 H2 . 0.9300 ?
    C3 C4 . 1.385(3) ?
    C3 H3 . 0.9300 ?
    C4 C5 . 1.398(3) ?
    C4 H4 . 0.9300 ?
    C6 H6 . 0.9300 ?
    C7 C8 . 1.366(3) ?
    C7 C9 . 1.484(4) ?
    C8 H8 . 0.9300 ?
    C9 C10 . 1.521(3) ?
    C9 H9A . 0.9700 ?
    C9 H9B . 0.9700 ?
    C10 C11 . 1.512(4) ?
    C10 H10A . 0.9700 ?
    C10 H10B . 0.9700 ?
    C11 H11A . 0.9700 ?
    C11 H11B . 0.9700 ?
    C12 H12A . 0.9600 ?
    C12 H12B . 0.9600 ?
    C12 H12C . 0.9600 ?
loop_
    _geom_angle_atom_site_label_1
    _geom_angle_atom_site_label_2
    _geom_angle_atom_site_label_3
    _geom_angle_site_symmetry_1
    _geom_angle_site_symmetry_3
    _geom_angle
    _geom_angle_publ_flag
    N2 N1 C5 . . 112.81(19) ?
    N1 N2 C7 . . 115.1(2) ?
    C8 N3 C11 . . 119.8(2) ?
    C8 N3 C12 . . 121.7(2) ?
    C11 N3 C12 . . 118.06(19) ?
    C3 C1 C6 . . 121.5(2) ?
    C3 C1 Cl1 . . 119.29(18) ?
    C6 C1 Cl1 . . 119.2(2) ?
    C6 C2 C5 . . 121.1(2) ?
    C6 C2 H2 . . 119.5 ?
    C5 C2 H2 . . 119.5 ?
    C1 C3 C4 . . 119.7(2) ?
    C1 C3 H3 . . 120.2 ?
    C4 C3 H3 . . 120.2 ?
    C3 C4 C5 . . 120.5(2) ?
    C3 C4 H4 . . 119.7 ?
    C5 C4 H4 . . 119.7 ?
    C2 C5 C4 . . 118.33(19) ?
    C2 C5 N1 . . 125.3(2) ?
    C4 C5 N1 . . 116.3(2) ?
    C2 C6 C1 . . 118.9(2) ?
    C2 C6 H6 . . 120.6 ?
    C1 C6 H6 . . 120.6 ?
    N2 C7 C8 . . 115.1(2) ?
    N2 C7 C9 . . 124.0(2) ?
    C8 C7 C9 . . 120.91(19) ?
    N3 C8 C7 . . 124.5(2) ?
    N3 C8 H8 . . 117.8 ?
    C7 C8 H8 . . 117.8 ?
    C7 C9 C10 . . 110.2(2) ?
    C7 C9 H9A . . 109.6 ?
    C10 C9 H9A . . 109.6 ?
    C7 C9 H9B . . 109.6 ?
    C10 C9 H9B . . 109.6 ?
    H9A C9 H9B . . 108.1 ?
    C11 C10 C9 . . 112.6(2) ?
    C11 C10 H10A . . 109.1 ?
    C9 C10 H10A . . 109.1 ?
    C11 C10 H10B . . 109.1 ?
    C9 C10 H10B . . 109.1 ?
    H10A C10 H10B . . 107.8 ?
    N3 C11 C10 . . 111.89(19) ?
    N3 C11 H11A . . 109.2 ?
    C10 C11 H11A . . 109.2 ?
    N3 C11 H11B . . 109.2 ?
    C10 C11 H11B . . 109.2 ?
    H11A C11 H11B . . 107.9 ?
    N3 C12 H12A . . 109.5 ?
    N3 C12 H12B . . 109.5 ?
    H12A C12 H12B . . 109.5 ?
    N3 C12 H12C . . 109.5 ?
    H12A C12 H12C . . 109.5 ?
    H12B C12 H12C . . 109.5 ?
data_global
_journal_date_recd_electronic     2008-05-30
_journal_date_accepted     2008-06-16
_journal_name_full     'Acta Crystallographica, Section E'
_journal_year     2008
_journal_volume     64
_journal_issue      7
_journal_page_first     o1297
_journal_page_last     o1297
_journal_paper_category     QO
_journal_coeditor_code     FJ2123
_publ_contact_author_name     'Meneghetti, Fiorella'
_publ_contact_author_address
;
Institute of Pharmaceutical and Toxicological Chemistry
"P.Pratesi"
University of Milano
via L. Mangiagalli, 25
20133-Milano, Italy
;
_publ_contact_author_email     fiorella.meneghetti@unimi.it
_publ_contact_author_fax     '+39 2 50319359'
_publ_contact_author_phone     '+39 2 50319306'
_publ_section_title
;
3-(4-Chlorophenyldiazenyl)-1-methyl-1,4,5,6-tetrahydropyridine
;
loop_
    _publ_author_name
    _publ_author_address
    'Meneghetti, Fiorella'
;
Institute of Pharmaceutical and Toxicological Chemistry
`P.Pratesi'
University of Milano
via L. Mangiagalli 25
20133 Milano
Italy
;
    'Bombieri, Gabriella'
;
Institute of Pharmaceutical and Toxicological Chemistry
`P.Pratesi'
University of Milano
via L. Mangiagalli 25
20133 Milano
Italy
;
    'Tonelli, Michele'
;
Department of Pharmaceutical Chemistry
University of Genova
viale Benedetto XV
16132 Genova
Italy
;
