# Supplementary material for: 3-(4-Chloro­phenyl­diazen­yl)-1-methyl-1,4,5,6-tetra­hydro­pyridine
Source: Acta Crystallogr Sect E Struct Rep Online. 2008 Jun 19;64(Pt 7):o1297. doi: 10.1107/S1600536808018217 (PMC2961736; doi:10.1107/S1600536808018217)
Supplement: Supplementary file 2 [file e-64-o1297-Isup2.hkl]

#
# h,k,l, Fc-squared, Fo-squared, sigma(Fo-squared) and status flag
#
data_I
_shelx_title ' boido-17b in P -1'
_shelx_refln_list_code          4
_shelx_F_calc_maximum       63.04
_exptl_crystal_F_000       248.00
_reflns_d_resolution_high  0.7563
 
loop_
 _symmetry_equiv_pos_as_xyz
 'x, y, z'
 '-x, -y, -z'
 
_cell_length_a     6.2510
_cell_length_b     8.4830
_cell_length_c    11.8240
_cell_angle_alpha  77.590
_cell_angle_beta   78.450
_cell_angle_gamma  87.010
 
_shelx_F_squared_multiplier     1.000
 
loop_
 _refln_index_h
 _refln_index_k
 _refln_index_l
 _refln_F_squared_calc
 _refln_F_squared_meas
 _refln_F_squared_sigma
 _refln_observed_status
   2   0   0       54.59       53.14      0.49 o
   3   0   0       68.70       63.58      1.92 o
   4   0   0      142.31      133.40      1.12 o
   5   0   0        9.71        9.97      0.52 o
   6   0   0        0.21        0.61      0.60 o
   7   0   0        0.27        0.00      0.68 o
   8   0   0        7.61        6.98      0.84 o
  -8   1   0        4.81        7.13      1.22 o
  -7   1   0        1.65        0.86      0.70 o
  -6   1   0       55.29       55.67      2.88 o
  -5   1   0       20.79       20.32      1.13 o
  -4   1   0        6.83        5.80      0.39 o
  -3   1   0      276.08      281.73      1.53 o
  -2   1   0      169.24      163.59      2.33 o
  -1   1   0      417.74      394.49      3.75 o
   1   1   0       22.65       27.29      1.58 o
   2   1   0      335.14      303.19      8.49 o
   3   1   0       52.19       48.55      0.61 o
   4   1   0       43.70       43.57      1.10 o
   5   1   0       22.29       20.06      0.87 o
   6   1   0       10.97        9.62      0.59 o
   7   1   0       10.91       11.32      0.77 o
   8   1   0        0.19        0.29      0.81 o
  -7   2   0       25.91       23.17      0.94 o
  -6   2   0        0.88        0.72      0.60 o
  -5   2   0        4.72        4.20      0.50 o
  -4   2   0       82.45       80.02      0.95 o
  -3   2   0      128.62      116.54      1.05 o
  -2   2   0        0.65        1.09      0.27 o
  -1   2   0        7.07        6.33      0.22 o
   0   2   0      245.97      243.17      2.21 o
   2   2   0      191.40      182.16      3.71 o
   3   2   0       89.57       77.99      0.77 o
   4   2   0       34.88       30.38      1.12 o
   5   2   0       30.61       27.84      0.72 o
   6   2   0        0.22        0.61      0.58 o
   7   2   0        0.68        0.56      0.71 o
  -7   3   0        0.22        0.70      0.74 o
  -6   3   0       24.30       19.57      0.78 o
  -5   3   0      128.30      125.83      1.38 o
  -4   3   0        1.25        1.43      0.47 o
  -3   3   0       23.22       25.57      0.54 o
  -2   3   0      352.45      347.44      5.03 o
  -1   3   0       16.83       19.77      1.50 o
   0   3   0       46.85       42.54      0.47 o
   1   3   0      859.47      856.40      1.98 o
   2   3   0        0.39        0.79      0.65 o
   3   3   0       62.21       56.29      0.81 o
   4   3   0        0.15        0.98      0.44 o
   5   3   0        1.15        1.03      0.65 o
   6   3   0        8.73        8.42      0.63 o
   7   3   0        0.93        0.46      0.72 o
  -7   4   0       36.95       36.84      1.14 o
  -6   4   0       28.66       26.59      0.89 o
  -5   4   0        9.18        8.00      0.84 o
  -4   4   0       26.39       24.22      1.00 o
  -3   4   0      165.10      160.07      1.71 o
  -2   4   0        9.97        7.74      0.67 o
  -1   4   0       64.88       59.69      1.06 o
   0   4   0        8.68        8.86      0.58 o
   1   4   0       27.01       27.49      0.48 o
   2   4   0     2702.10     2482.48      4.14 o
   3   4   0       19.25       19.23      0.52 o
   4   4   0       16.75       15.03      0.57 o
   5   4   0        4.28        3.12      0.49 o
   6   4   0        1.08        1.71      0.66 o
   7   4   0        0.51        1.60      1.58 o
  -7   5   0        9.65       13.83      0.98 o
  -6   5   0        9.37        9.70      1.27 o
  -5   5   0       58.64       50.33      2.40 o
  -4   5   0      145.48      143.52      1.45 o
  -3   5   0       19.88       16.26      0.56 o
  -2   5   0       96.51      100.84      3.96 o
  -1   5   0      166.01      166.01      2.35 o
   0   5   0        0.04        0.48      0.35 o
   1   5   0        0.69        0.72      0.47 o
   2   5   0      254.24      269.38      1.57 o
   3   5   0        2.30        2.61      0.49 o
   4   5   0        2.92        1.92      0.53 o
   5   5   0        0.75        1.23      0.60 o
   6   5   0        0.01        0.00      0.71 o
   7   5   0        1.21        0.68      0.80 o
  -6   6   0       39.19       39.25      1.17 o
  -5   6   0        7.07        6.14      0.66 o
  -4   6   0       19.53       18.94      0.73 o
  -3   6   0       25.32       24.77      0.98 o
  -2   6   0       92.35       93.91      2.36 o
  -1   6   0        2.52        1.20      0.75 o
   0   6   0       35.94       30.13      0.87 o
   1   6   0        9.40        8.08      0.46 o
   2   6   0        0.02        0.00      0.48 o
   3   6   0      256.89      238.19      4.46 o
   4   6   0        0.99        1.09      0.54 o
   5   6   0        0.42        1.14      0.93 o
   6   6   0        0.02        0.00      0.72 o
  -6   7   0       23.86       27.83      1.15 o
  -5   7   0       23.88       22.55      0.95 o
  -4   7   0       40.77       36.77      0.99 o
  -3   7   0       80.98       80.78      1.82 o
  -2   7   0       40.93       38.02      2.31 o
  -1   7   0       55.27       51.82      0.93 o
   0   7   0       29.45       27.41      0.74 o
   1   7   0        7.22        8.21      0.83 o
   2   7   0        5.65        5.55      0.50 o
   3   7   0       52.20       52.40      1.03 o
   4   7   0        0.00        0.38      0.61 o
   5   7   0        0.00        0.34      0.70 o
   6   7   0        0.44        1.35      0.94 o
  -5   8   0       13.22       17.49      1.12 o
  -4   8   0        0.04        0.00      0.70 o
  -3   8   0       11.75       11.39      0.75 o
  -2   8   0        2.89        3.86      0.70 o
  -1   8   0       16.33       15.78      0.69 o
   0   8   0        6.44        5.81      1.02 o
   1   8   0        4.31        3.20      0.52 o
   2   8   0        1.02        1.46      0.61 o
   3   8   0        1.52        1.27      0.68 o
   4   8   0       20.00       16.40      0.86 o
   5   8   0        0.15        0.84      0.80 o
  -4   9   0       12.99       15.37      0.97 o
  -3   9   0        9.67       10.71      1.37 o
  -2   9   0       27.05       27.80      1.96 o
  -1   9   0       15.95       15.41      0.92 o
   0   9   0       11.16       12.06      0.77 o
   1   9   0        2.26        1.97      0.68 o
   2   9   0        3.70        4.52      0.97 o
   3   9   0        1.30        2.57      0.74 o
   4   9   0        6.23        5.14      0.79 o
  -3  10   0        1.01        2.26      0.80 o
  -2  10   0        2.42        2.18      0.81 o
  -1  10   0        0.25        0.28      0.75 o
   0  10   0        1.22        1.46      0.76 o
   1  10   0        1.64        1.39      0.94 o
   2  10   0        0.01        0.30      0.75 o
   3  10   0        0.00        0.00      0.76 o
  -2 -10   1        0.43        0.00      1.07 o
  -1 -10   1        0.70        0.00      1.11 o
   0 -10   1        3.46        3.49      1.10 o
   1 -10   1       50.73       50.48      1.85 o
   2 -10   1        0.04        0.00      1.14 o
   3 -10   1        1.25        3.11      1.09 o
  -4  -9   1        0.77        0.45      1.04 o
  -3  -9   1        0.03        0.00      0.96 o
  -2  -9   1        0.67        0.03      1.00 o
  -1  -9   1        2.19        2.83      0.96 o
   0  -9   1        0.26        0.71      0.92 o
   1  -9   1        1.35        0.32      1.01 o
   2  -9   1       16.28       17.34      1.29 o
   3  -9   1        7.28        7.15      1.14 o
   4  -9   1        1.13        1.28      1.17 o
  -5  -8   1        0.65        1.99      1.03 o
  -4  -8   1        1.14        1.92      0.99 o
  -3  -8   1        3.89        3.81      0.90 o
  -2  -8   1        4.05        5.22      0.89 o
  -1  -8   1        4.31        5.20      0.77 o
   0  -8   1       11.45       10.87      0.92 o
   1  -8   1       29.84       28.01      1.19 o
   2  -8   1      214.31      217.98      2.84 o
   3  -8   1        0.17        0.00      0.94 o
   4  -8   1       13.65       12.16      1.17 o
   5  -8   1        5.42        2.79      1.24 o
  -6  -7   1        0.71        0.15      1.14 o
  -5  -7   1        0.17        0.17      0.97 o
  -4  -7   1       19.40       18.80      1.14 o
  -3  -7   1        6.92        6.50      0.92 o
  -2  -7   1        2.80        3.69      0.72 o
  -1  -7   1       16.13       13.19      0.88 o
   0  -7   1       12.72       11.37      0.83 o
   1  -7   1        1.66        2.07      0.74 o
   2  -7   1        5.25        5.07      0.76 o
   3  -7   1       13.85       14.07      1.00 o
   4  -7   1       14.27       12.51      1.01 o
   5  -7   1        0.01        1.15      1.01 o
   6  -7   1        1.91        3.90      1.35 o
  -6  -6   1        9.83        8.48      1.09 o
  -5  -6   1        2.02        2.02      0.97 o
  -4  -6   1        1.40        0.42      0.83 o
  -3  -6   1       16.61       14.73      0.96 o
  -2  -6   1       49.45       52.12      1.25 o
  -1  -6   1       15.91       14.41      0.78 o
   0  -6   1       37.69       38.79      1.06 o
   1  -6   1       90.28       86.08      1.48 o
   2  -6   1      100.49      100.74      1.63 o
   3  -6   1      454.53      455.23      3.51 o
   4  -6   1        7.90        8.25      0.84 o
   5  -6   1       49.10       46.33      1.50 o
   6  -6   1       11.72       11.66      1.24 o
  -7  -5   1        0.07        0.00      1.15 o
  -6  -5   1        5.86        4.97      0.91 o
  -5  -5   1        0.38        0.00      0.85 o
  -4  -5   1        3.18        2.79      0.63 o
  -3  -5   1      102.62       94.52      1.56 o
  -2  -5   1       36.22       35.58      0.97 o
  -1  -5   1       67.77       68.00      1.17 o
   0  -5   1      103.24       98.13      1.32 o
   1  -5   1       20.81       17.88      0.71 o
   2  -5   1       49.79       49.10      1.11 o
   3  -5   1      110.62      101.78      1.61 o
   4  -5   1        3.44        4.62      0.74 o
   5  -5   1        4.64        4.95      0.91 o
   6  -5   1        6.81       10.03      0.97 o
   7  -5   1        0.15        0.00      1.22 o
  -7  -4   1        0.04        0.00      1.12 o
  -6  -4   1        2.23        2.73      0.85 o
  -5  -4   1       73.33       74.75      1.64 o
  -4  -4   1        5.33        5.07      0.58 o
  -3  -4   1        2.86        2.93      0.57 o
  -2  -4   1      133.63      119.08      1.44 o
  -1  -4   1      302.70      310.57      2.04 o
   0  -4   1        5.28        4.78      0.41 o
   1  -4   1      242.90      241.11      1.81 o
   2  -4   1      311.78      318.71      2.23 o
   3  -4   1      131.62      125.60      1.63 o
   4  -4   1      420.90      405.31      3.10 o
   5  -4   1       25.01       23.90      1.05 o
   6  -4   1       60.94       60.18      1.67 o
   7  -4   1        8.60        8.36      1.14 o
  -7  -3   1        4.95        7.62      1.07 o
  -6  -3   1        0.10        0.00      0.86 o
  -5  -3   1       75.20       69.81      1.50 o
  -4  -3   1        7.65        6.55      0.61 o
  -3  -3   1       11.14        9.48      0.53 o
  -2  -3   1      309.29      278.48      1.88 o
  -1  -3   1       70.78       69.73      0.90 o
   0  -3   1      452.20      411.07      1.96 o
   1  -3   1      258.84      260.64      1.66 o
   2  -3   1        4.10        3.85      0.43 o
   3  -3   1      179.83      184.24      1.77 o
   4  -3   1      315.89      300.31      2.55 o
   5  -3   1        1.33        0.05      0.85 o
   6  -3   1        1.21        2.31      0.89 o
   7  -3   1       16.35       19.86      1.32 o
  -7  -2   1        5.56        6.21      1.07 o
  -6  -2   1        6.31        4.11      0.77 o
  -5  -2   1       13.39       13.39      0.80 o
  -4  -2   1      249.31      264.79      2.28 o
  -3  -2   1        1.65        1.44      0.49 o
  -2  -2   1        1.04        0.93      0.39 o
  -1  -2   1      426.66      370.10      1.69 o
   0  -2   1     1071.53      990.12      2.50 o
   1  -2   1       97.80       98.95      0.89 o
   2  -2   1      382.88      378.81      1.97 o
   3  -2   1      302.01      307.10      2.08 o
   4  -2   1       30.59       27.87      0.92 o
   5  -2   1      139.60      131.43      1.91 o
   6  -2   1       14.44       14.05      1.01 o
   7  -2   1       24.41       18.86      1.26 o
   8  -2   1        1.98        2.71      1.27 o
  -7  -1   1       17.78       17.59      1.19 o
  -6  -1   1       12.42       12.04      0.94 o
  -5  -1   1        4.29        4.39      0.67 o
  -4  -1   1      584.94      586.45      3.25 o
  -3  -1   1      121.84      121.95      1.31 o
  -2  -1   1        1.02        0.55      0.36 o
  -1  -1   1      402.77      358.45      1.41 o
   1  -1   1      551.19      534.01      1.66 o
   2  -1   1        0.48        0.38      0.38 o
   3  -1   1      193.43      194.28      1.60 o
   4  -1   1      174.75      170.09      1.79 o
   5  -1   1      213.30      201.47      2.25 o
   6  -1   1        6.40        4.99      0.81 o
   7  -1   1        8.55        8.84      1.03 o
   8  -1   1       10.01       12.45      1.40 o
  -7   0   1       12.81       15.18      1.12 o
  -6   0   1       46.73       40.06      1.31 o
  -5   0   1       61.68       59.74      1.35 o
  -4   0   1       17.80       17.55      0.71 o
  -3   0   1      442.63      480.15      2.47 o
  -2   0   1      241.89      246.36      1.45 o
  -1   0   1      678.89      612.47      1.68 o
   2   0   1      473.31      464.89      1.88 o
   3   0   1       42.84       39.63      0.78 o
   4   0   1       56.69       49.53      1.02 o
   5   0   1        3.47        3.93      0.69 o
   6   0   1       16.50       15.35      0.97 o
   7   0   1        0.69        1.74      0.95 o
   8   0   1        2.27        0.15      1.22 o
  -7   1   1       30.83       28.09      1.37 o
  -6   1   1       60.82       60.59      1.50 o
  -5   1   1        3.66        3.35      0.63 o
  -4   1   1       60.85       57.05      1.13 o
  -3   1   1     2031.96     2156.93      5.23 o
  -2   1   1      621.60      633.65      2.37 o
  -1   1   1      277.52      280.73      1.23 o
   1   1   1        8.73        8.56      0.26 o
   2   1   1      136.95      128.81      1.05 o
   3   1   1      107.84       98.33      1.16 o
   4   1   1      282.75      296.78      2.26 o
   5   1   1       58.76       57.36      1.28 o
   6   1   1       49.44       42.13      1.35 o
   7   1   1        8.23        9.22      1.07 o
   8   1   1        5.19        6.28      1.26 o
  -7   2   1        7.70        8.43      1.13 o
  -6   2   1        8.53        8.66      0.96 o
  -5   2   1      135.25      122.53      1.86 o
  -4   2   1      180.89      180.19      1.91 o
  -3   2   1        1.99        1.00      0.49 o
  -2   2   1      198.30      236.10      1.58 o
  -1   2   1     1120.91     1059.28      2.74 o
   0   2   1      963.19      870.03      2.18 o
   1   2   1       44.74       42.09      0.59 o
   2   2   1       87.46       83.54      0.93 o
   3   2   1      211.68      192.78      1.62 o
   4   2   1        1.28        1.18      0.63 o
   5   2   1        1.05        0.00      0.77 o
   6   2   1        9.78       10.38      0.88 o
   7   2   1        0.98        0.00      1.02 o
   8   2   1        0.65        1.85      1.19 o
  -7   3   1       13.06       12.77      1.14 o
  -6   3   1       79.20       68.64      1.77 o
  -5   3   1       77.14       75.03      1.59 o
  -4   3   1       16.14       13.65      0.74 o
  -3   3   1      171.10      168.99      1.70 o
  -2   3   1     2728.25     2818.10      5.83 o
  -1   3   1      538.83      536.28      2.28 o
   0   3   1      205.57      193.14      1.30 o
   1   3   1        0.95        0.00      0.41 o
   2   3   1        3.93        3.13      0.39 o
   3   3   1       10.25        7.32      0.49 o
   4   3   1       63.37       62.08      1.24 o
   5   3   1      120.80      116.61      1.86 o
   6   3   1        8.21        7.18      0.86 o
   7   3   1        4.33        4.13      1.02 o
  -7   4   1        0.44        0.26      1.05 o
  -6   4   1        0.40        0.50      0.94 o
  -5   4   1        0.11        0.00      0.83 o
  -4   4   1      106.77       95.61      1.63 o
  -3   4   1      117.44      118.94      1.58 o
  -2   4   1        2.22        2.50      0.40 o
  -1   4   1        1.13        0.27      0.46 o
   0   4   1      437.53      402.91      2.17 o
   1   4   1      234.17      228.23      1.68 o
   2   4   1      109.76      105.36      1.32 o
   3   4   1        0.03        0.00      0.61 o
   4   4   1       35.11       31.76      1.00 o
   5   4   1       14.80       14.45      0.92 o
   6   4   1        0.60        0.00      0.94 o
   7   4   1        3.28        3.08      1.13 o
  -7   5   1        6.20        4.70      1.08 o
  -6   5   1       24.88       26.86      1.32 o
  -5   5   1       63.99       59.56      1.60 o
  -4   5   1       27.82       26.46      1.05 o
  -3   5   1       72.54       64.63      1.33 o
  -2   5   1      101.92       92.75      1.41 o
  -1   5   1      917.79      928.40      3.82 o
   0   5   1       46.38       46.02      0.96 o
   1   5   1       59.88       53.35      1.02 o
   2   5   1        0.19        0.08      0.60 o
   3   5   1        0.41        1.86      0.67 o
   4   5   1        0.36        0.00      0.75 o
   5   5   1       16.07       15.44      1.00 o
   6   5   1       23.63       19.38      1.22 o
   7   5   1        0.66        0.00      1.12 o
  -6   6   1        2.46        2.60      1.10 o
  -5   6   1        7.51        6.75      0.94 o
  -4   6   1        1.89        2.66      0.86 o
  -3   6   1        5.13        3.85      0.65 o
  -2   6   1        7.20        7.26      0.67 o
  -1   6   1       15.86       17.30      0.83 o
   0   6   1       12.39       11.60      0.66 o
   1   6   1       61.27       55.98      1.18 o
   2   6   1       65.08       56.90      1.25 o
   3   6   1       37.91       36.34      1.16 o
   4   6   1        0.96        1.45      0.80 o
   5   6   1        2.02        1.55      0.96 o
   6   6   1        7.64        8.96      1.12 o
  -6   7   1        6.20        2.91      1.12 o
  -5   7   1       15.89       15.41      1.18 o
  -4   7   1       12.35       12.26      1.06 o
  -3   7   1        2.59        2.18      0.91 o
  -2   7   1       49.10       44.82      1.26 o
  -1   7   1       22.83       18.09      0.92 o
   0   7   1      115.75      110.88      1.77 o
   1   7   1        1.60        0.74      0.76 o
   2   7   1        6.53        5.52      0.76 o
   3   7   1        2.45        2.81      0.86 o
   4   7   1        1.36        0.05      0.90 o
   5   7   1        0.27        0.87      0.94 o
   6   7   1        0.90        0.00      1.11 o
  -5   8   1        9.51        8.77      1.12 o
  -4   8   1       16.03       13.43      1.09 o
  -3   8   1        1.02        1.43      0.91 o
  -2   8   1       12.07       11.17      0.89 o
  -1   8   1        2.31        1.48      0.86 o
   0   8   1        8.73        7.45      0.88 o
   1   8   1        2.06        1.51      0.88 o
   2   8   1        3.92        5.76      0.76 o
   3   8   1       11.84        8.02      0.93 o
   4   8   1        5.56        5.61      1.08 o
   5   8   1        0.24        0.17      1.08 o
  -4   9   1        3.33        3.22      1.19 o
  -3   9   1        0.01        0.14      1.04 o
  -2   9   1        0.40        0.61      0.96 o
  -1   9   1        9.94       10.32      1.03 o
   0   9   1        1.61        0.88      0.94 o
   1   9   1        8.22        7.82      1.09 o
   2   9   1        0.01        0.94      0.91 o
   3   9   1        0.01        1.23      0.97 o
   4   9   1        1.66        2.66      1.12 o
  -3  10   1        7.27        6.78      1.14 o
  -2  10   1        0.03        0.00      1.07 o
  -1  10   1       16.98       16.12      1.29 o
   0  10   1        3.15        5.01      1.12 o
   1  10   1        1.92        0.58      1.09 o
   2  10   1        0.11        0.00      1.08 o
   3  10   1        0.06        0.04      1.14 o
   0  11   1        0.56        1.33      1.13 o
   1  11   1        0.02        1.87      1.09 o
  -2 -10   2        4.72        3.55      1.22 o
  -1 -10   2        1.13        1.78      1.07 o
   0 -10   2        0.20        0.00      1.14 o
   1 -10   2        3.88        4.07      1.20 o
   2 -10   2        0.03        1.44      1.09 o
  -3  -9   2        0.45        0.00      1.07 o
  -2  -9   2        6.46        5.66      0.97 o
  -1  -9   2        0.32        0.81      0.94 o
   0  -9   2        0.57        0.00      0.93 o
   1  -9   2        2.34        3.41      0.94 o
   2  -9   2        9.44        8.30      1.05 o
   3  -9   2        1.75        0.00      1.13 o
   4  -9   2        2.50        3.28      1.23 o
  -5  -8   2        0.22        0.12      1.11 o
  -4  -8   2        0.03        0.00      0.96 o
  -3  -8   2        2.50        2.13      1.00 o
  -2  -8   2        2.70        3.24      0.82 o
  -1  -8   2       19.29       17.43      1.14 o
   0  -8   2        9.23        9.01      0.93 o
   1  -8   2        0.00        0.00      0.87 o
   2  -8   2       10.07        9.65      1.09 o
   3  -8   2        1.25        2.14      0.96 o
   4  -8   2       25.73       26.62      1.44 o
   5  -8   2        8.39        8.36      1.33 o
  -5  -7   2        0.09        0.03      0.97 o
  -4  -7   2        2.81        2.33      0.95 o
  -3  -7   2        2.58        2.50      0.91 o
  -2  -7   2        8.28        7.18      0.73 o
  -1  -7   2       47.83       51.06      1.40 o
   0  -7   2        2.90        2.69      0.61 o
   1  -7   2       13.58       13.51      0.96 o
   2  -7   2       34.58       38.58      1.27 o
   3  -7   2       26.46       25.28      1.17 o
   4  -7   2        0.66        1.50      0.97 o
   5  -7   2       16.93       15.74      1.24 o
   6  -7   2       43.81       46.93      1.81 o
  -6  -6   2        0.51        0.00      1.06 o
  -5  -6   2        0.04        1.36      0.85 o
  -4  -6   2        0.03        0.36      0.79 o
  -3  -6   2        0.01        0.70      0.77 o
  -2  -6   2        8.02        8.08      0.74 o
  -1  -6   2        0.75        0.90      0.62 o
   0  -6   2       27.90       29.70      0.98 o
   1  -6   2       34.34       34.56      1.07 o
   2  -6   2       14.88       14.86      0.87 o
   3  -6   2        3.92        2.90      0.87 o
   4  -6   2        7.05        6.33      0.85 o
   5  -6   2       44.38       50.67      1.68 o
   6  -6   2        2.35        1.80      1.17 o
  -6  -5   2        0.86        0.00      1.05 o
  -5  -5   2        7.11        6.53      0.92 o
  -4  -5   2        2.17        1.52      0.76 o
  -3  -5   2        0.72        0.00      0.69 o
  -2  -5   2       72.81       75.71      1.34 o
  -1  -5   2       71.11       62.86      1.22 o
   0  -5   2      168.71      192.90      1.88 o
   1  -5   2        0.17        0.10      0.53 o
   2  -5   2       95.36       95.51      1.49 o
   3  -5   2      113.09      114.81      1.78 o
   4  -5   2       73.55       74.82      1.61 o
   5  -5   2        4.12        2.83      0.94 o
   6  -5   2       37.84       35.12      1.51 o
   7  -5   2       52.11       57.95      1.97 o
  -7  -4   2        1.74        0.19      1.13 o
  -6  -4   2       17.09       16.91      1.17 o
  -5  -4   2        0.52        0.69      0.85 o
  -4  -4   2        8.53        9.09      0.73 o
  -3  -4   2        5.20        5.62      0.57 o
  -2  -4   2       15.33       23.53      0.83 o
  -1  -4   2        4.60        5.22      0.47 o
   0  -4   2       33.74       35.91      0.82 o
   1  -4   2       21.08       26.54      0.76 o
   2  -4   2       38.25       39.46      0.90 o
   3  -4   2      193.12      193.28      2.00 o
   4  -4   2        3.08        4.17      0.82 o
   5  -4   2        9.00        8.38      0.93 o
   6  -4   2       19.27       18.08      1.12 o
   7  -4   2        1.68        1.22      1.22 o
  -7  -3   2        1.15        2.16      1.12 o
  -6  -3   2        2.09        2.70      0.93 o
  -5  -3   2       14.73       12.88      0.96 o
  -4  -3   2       48.77       50.94      1.19 o
  -3  -3   2        5.91        5.24      0.54 o
  -2  -3   2       23.80       28.04      0.74 o
  -1  -3   2      728.90      745.45      2.90 o
   0  -3   2      215.50      213.83      1.52 o
   1  -3   2      182.14      214.58      1.58 o
   2  -3   2       30.55       27.83      0.74 o
   3  -3   2      197.62      212.65      1.92 o
   4  -3   2       92.37       88.50      1.51 o
   5  -3   2      131.94      133.97      2.06 o
   6  -3   2       23.55       23.35      1.27 o
   7  -3   2       29.08       32.64      1.56 o
  -7  -2   2        0.72        0.07      1.01 o
  -6  -2   2       16.04       16.99      1.01 o
  -5  -2   2       31.50       30.48      1.10 o
  -4  -2   2        1.92        1.59      0.65 o
  -3  -2   2      145.03      139.42      1.52 o
  -2  -2   2       30.14       30.97      0.70 o
  -1  -2   2      574.45      645.98      2.40 o
   0  -2   2       26.55       22.61      0.49 o
   1  -2   2      355.01      380.67      1.80 o
   2  -2   2        0.06        2.05      0.41 o
   3  -2   2        1.83        2.67      0.46 o
   4  -2   2      450.27      447.53      2.90 o
   5  -2   2       23.49       26.42      1.06 o
   6  -2   2        2.58        1.31      0.92 o
   7  -2   2        0.27        0.00      1.06 o
   8  -2   2        7.97        7.29      1.15 o
  -7  -1   2        0.65        1.16      0.99 o
  -6  -1   2        0.50        0.98      0.87 o
  -5  -1   2       11.48       10.57      0.75 o
  -4  -1   2       53.49       50.00      1.10 o
  -3  -1   2      151.13      149.39      1.52 o
  -2  -1   2        0.78        0.68      0.37 o
  -1  -1   2      352.82      330.26      1.54 o
   0  -1   2     3973.51     3567.34     16.30 o
   1  -1   2      339.81      356.34      1.50 o
   2  -1   2       53.34       53.27      0.75 o
   3  -1   2      192.65      188.41      1.58 o
   4  -1   2      110.02      120.78      1.52 o
   5  -1   2       26.44       26.27      1.04 o
   6  -1   2      107.80      108.96      1.95 o
   7  -1   2       19.65       17.36      1.21 o
   8  -1   2        7.39        7.81      1.27 o
  -7   0   2        8.14        9.53      1.09 o
  -6   0   2        6.66        6.40      0.84 o
  -5   0   2       47.03       49.66      1.27 o
  -4   0   2        9.34       10.71      0.63 o
  -3   0   2       64.27       63.15      1.02 o
  -2   0   2      694.29      654.80      2.50 o
  -1   0   2      128.59      124.37      0.91 o
   1   0   2      132.17      130.21      0.83 o
   2   0   2      618.55      608.97      2.21 o
   3   0   2       43.28       38.05      0.79 o
   4   0   2        6.58        7.07      0.59 o
   5   0   2      287.52      288.82      2.58 o
   6   0   2       19.56       20.43      1.04 o
   7   0   2        0.09        0.00      1.03 o
   8   0   2        1.72        2.61      1.21 o
  -7   1   2        2.36        1.58      1.03 o
  -6   1   2        7.88        6.76      0.85 o
  -5   1   2        8.05        8.29      0.75 o
  -4   1   2       26.10       25.20      0.87 o
  -3   1   2       17.32       14.75      0.64 o
  -2   1   2      136.19      137.28      1.21 o
  -1   1   2       54.87       55.66      0.65 o
   0   1   2      578.11      565.82      1.58 o
   1   1   2     3710.31     3227.11     15.10 o
   2   1   2      118.81      121.22      1.04 o
   3   1   2        0.18        0.48      0.47 o
   4   1   2      141.31      132.10      1.59 o
   5   1   2       12.11       10.83      0.78 o
   6   1   2        0.93        0.78      0.91 o
   7   1   2       39.48       39.96      1.52 o
   8   1   2        4.66        6.02      1.32 o
  -7   2   2        5.28        5.60      1.20 o
  -6   2   2        6.85        5.04      0.75 o
  -5   2   2       11.20       11.99      0.85 o
  -4   2   2       29.64       26.05      0.91 o
  -3   2   2       38.02       29.74      0.79 o
  -2   2   2      119.59      124.68      1.22 o
  -1   2   2      605.86      610.12      2.20 o
   0   2   2        0.00        0.01      0.32 o
   2   2   2       81.41       77.93      0.90 o
   3   2   2      128.43      115.90      1.27 o
   4   2   2        4.99        3.62      0.64 o
   5   2   2       10.07       11.04      0.82 o
   6   2   2       79.79       80.99      1.77 o
   7   2   2        4.49        3.74      0.97 o
   8   2   2        0.01        0.00      1.14 o
  -7   3   2       31.24       35.16      1.61 o
  -6   3   2        0.67        0.30      0.94 o
  -5   3   2       53.22       43.86      1.32 o
  -4   3   2       60.91       59.95      1.32 o
  -3   3   2        5.92        3.32      0.46 o
  -2   3   2      138.99      148.43      1.46 o
  -1   3   2        0.55        0.78      0.40 o
   0   3   2      164.23      155.61      1.20 o
   1   3   2        5.03        6.78      0.39 o
   2   3   2      629.16      666.44      2.70 o
   3   3   2        0.06        0.18      0.51 o
   4   3   2        2.56        2.66      0.64 o
   5   3   2       28.63       25.62      1.03 o
   6   3   2        0.16        1.01      0.88 o
   7   3   2        0.10        0.97      1.00 o
   8   3   2        6.86        4.76      1.28 o
  -7   4   2        0.13        1.03      1.03 o
  -6   4   2       36.06       35.03      1.38 o
  -5   4   2        3.38        2.93      0.88 o
  -4   4   2        2.69        3.86      0.64 o
  -3   4   2        1.74        2.71      0.49 o
  -2   4   2      161.66      144.81      1.56 o
  -1   4   2       42.33       45.58      0.88 o
   0   4   2      133.64      131.94      1.30 o
   1   4   2       59.38       54.59      0.90 o
   2   4   2     2464.75     2448.50      5.66 o
   3   4   2       25.89       28.92      0.87 o
   4   4   2        6.91        6.48      0.79 o
   5   4   2        0.04        0.00      0.83 o
   6   4   2        1.99        2.68      0.95 o
   7   4   2        9.45       10.18      1.28 o
  -6   5   2       38.97       36.39      1.45 o
  -5   5   2        1.76        1.48      0.93 o
  -4   5   2      111.26       92.91      1.73 o
  -3   5   2       95.69      101.75      1.66 o
  -2   5   2        3.22        4.80      0.57 o
  -1   5   2      255.01      259.08      2.07 o
   0   5   2       19.71       22.18      0.74 o
   1   5   2       60.34       56.20      1.03 o
   2   5   2       26.00       25.06      0.82 o
   3   5   2       58.34       57.97      1.23 o
   4   5   2        0.46        1.41      0.74 o
   5   5   2        0.01        0.23      0.83 o
   6   5   2        2.00        2.21      0.99 o
   7   5   2        0.89        1.45      1.06 o
  -6   6   2        8.16        6.73      1.00 o
  -5   6   2       59.77       55.86      1.65 o
  -4   6   2        3.10        1.69      0.84 o
  -3   6   2        0.11        0.00      0.75 o
  -2   6   2       31.71       29.07      0.98 o
  -1   6   2       83.65       80.84      1.40 o
   0   6   2        4.88        5.31      0.57 o
   1   6   2        6.01        5.90      0.59 o
   2   6   2       17.79       17.32      0.86 o
   3   6   2      522.30      503.25      3.44 o
   4   6   2        2.55        1.52      0.85 o
   5   6   2        0.25        0.03      0.88 o
   6   6   2        0.16        1.03      1.00 o
   7   6   2        0.03        0.00      1.13 o
  -6   7   2        5.03        3.15      1.17 o
  -5   7   2       14.68       14.69      1.16 o
  -4   7   2        7.16        6.13      0.92 o
  -3   7   2       86.85       79.21      1.71 o
  -2   7   2       35.23       36.11      1.20 o
  -1   7   2       11.46       10.01      0.79 o
   0   7   2      122.64      119.74      1.87 o
   1   7   2       10.37        9.75      0.80 o
   2   7   2        8.13        7.82      0.75 o
   3   7   2       22.32       23.49      1.10 o
   4   7   2        3.45        2.33      0.88 o
   5   7   2        0.01        0.49      0.92 o
   6   7   2        0.19        0.00      1.12 o
  -5   8   2       13.24       12.27      1.20 o
  -4   8   2       31.40       29.58      1.37 o
  -3   8   2        4.78        4.10      0.79 o
  -2   8   2        1.54        2.61      0.89 o
  -1   8   2       20.50       20.78      1.06 o
   0   8   2       14.65       16.24      1.02 o
   1   8   2        0.08        0.25      0.79 o
   2   8   2        0.13        0.00      0.82 o
   3   8   2        2.62        2.15      0.97 o
   4   8   2       80.78       77.56      1.91 o
   5   8   2        0.26        0.48      1.05 o
  -4   9   2        0.72        3.34      1.07 o
  -3   9   2        4.42        3.75      0.94 o
  -2   9   2       30.32       27.71      1.31 o
  -1   9   2        2.32        2.07      0.99 o
   0   9   2        6.22        3.31      1.05 o
   1   9   2       26.76       24.76      1.28 o
   2   9   2        0.71        1.28      0.96 o
   3   9   2        0.56        0.00      1.04 o
   4   9   2        6.89        8.19      1.20 o
   5   9   2        0.40        0.72      1.17 o
  -3  10   2        5.81        4.28      1.14 o
  -2  10   2        3.40        3.47      1.17 o
  -1  10   2        0.19        0.00      1.04 o
   0  10   2        3.64        3.27      1.14 o
   1  10   2        0.46        1.58      0.97 o
   2  10   2        0.08        0.00      1.10 o
   3  10   2        0.06        0.00      1.12 o
  -1  11   2        6.08        6.34      1.31 o
   0  11   2        0.02        1.27      1.16 o
   1  11   2        1.18        2.00      1.15 o
  -1 -10   3        0.20        0.00      1.12 o
   0 -10   3        0.05        0.65      1.11 o
   1 -10   3       12.36       12.26      1.32 o
   2 -10   3        0.05        0.76      1.12 o
  -3  -9   3        0.54        0.52      1.04 o
  -2  -9   3        0.06        0.77      1.02 o
  -1  -9   3        0.83        2.80      0.98 o
   0  -9   3        4.15        3.90      1.07 o
   1  -9   3        9.63       10.71      1.15 o
   2  -9   3       21.80       25.08      1.44 o
   3  -9   3        0.03        0.00      1.09 o
   4  -9   3        0.49        0.85      1.17 o
  -4  -8   3        0.69        0.00      1.08 o
  -3  -8   3        0.07        0.23      0.96 o
  -2  -8   3        2.41        3.16      0.74 o
  -1  -8   3        0.00        0.00      0.91 o
   0  -8   3        2.63        3.66      0.89 o
   1  -8   3        0.52        0.00      0.91 o
   2  -8   3      102.39      107.68      2.18 o
   3  -8   3        0.62        0.00      1.05 o
   4  -8   3        0.00        0.00      1.12 o
   5  -8   3        0.24        0.00      1.20 o
  -5  -7   3        0.00        0.00      1.06 o
  -4  -7   3       11.56       11.09      1.03 o
  -3  -7   3        1.24        1.92      0.87 o
  -2  -7   3        2.97        2.37      0.91 o
  -1  -7   3        0.02        0.00      0.81 o
   0  -7   3       12.35       13.39      0.86 o
   1  -7   3       28.94       28.14      1.15 o
   2  -7   3       54.82       54.14      1.48 o
   3  -7   3       54.48       58.21      1.64 o
   4  -7   3        6.40        7.13      1.09 o
   5  -7   3        3.28        3.71      1.12 o
  -6  -6   3        0.00        1.41      1.07 o
  -5  -6   3        0.40        0.00      1.00 o
  -4  -6   3        3.05        1.53      0.93 o
  -3  -6   3        4.37        4.76      0.87 o
  -2  -6   3        0.15        0.48      0.72 o
  -1  -6   3       54.88       60.31      1.37 o
   0  -6   3        1.29        0.98      0.69 o
   1  -6   3        6.73        5.24      0.62 o
   2  -6   3       18.85       18.97      0.89 o
   3  -6   3      467.21      497.86      3.81 o
   4  -6   3        3.41        4.08      0.88 o
   5  -6   3        1.65        2.20      0.97 o
   6  -6   3        3.67        2.98      1.15 o
  -6  -5   3        0.10        0.78      0.99 o
  -5  -5   3        9.00        9.47      0.94 o
  -4  -5   3        0.12        0.52      0.81 o
  -3  -5   3       79.05       90.06      1.67 o
  -2  -5   3       14.53       13.53      0.81 o
  -1  -5   3        0.11        0.09      0.60 o
   0  -5   3        7.33        8.58      0.66 o
   1  -5   3       82.64       89.57      1.45 o
   2  -5   3       78.81       77.92      1.43 o
   3  -5   3      104.24      107.20      1.72 o
   4  -5   3       66.58       70.30      1.60 o
   5  -5   3       28.74       29.77      1.25 o
   6  -5   3        4.59        6.00      1.12 o
   7  -5   3        6.41        6.84      1.31 o
  -6  -4   3        0.01        0.00      1.03 o
  -5  -4   3        3.47        3.78      0.81 o
  -4  -4   3        9.72        9.61      0.82 o
  -3  -4   3       17.35       17.08      0.82 o
  -2  -4   3        7.13        8.00      0.63 o
  -1  -4   3       13.89       11.27      0.58 o
   0  -4   3      355.99      363.45      2.36 o
   1  -4   3        0.60        0.00      0.50 o
   2  -4   3        1.84        0.85      0.55 o
   3  -4   3       96.35       98.50      1.56 o
   4  -4   3     1024.64     1081.91      5.12 o
   5  -4   3        1.95        0.56      0.87 o
   6  -4   3        9.29        9.64      1.07 o
   7  -4   3        8.42        7.91      1.08 o
  -7  -3   3        2.36        1.73      1.12 o
  -6  -3   3        1.62        1.98      0.94 o
  -5  -3   3        0.64        0.29      0.84 o
  -4  -3   3       32.17       32.35      1.06 o
  -3  -3   3        9.20        8.08      0.58 o
  -2  -3   3      440.12      481.88      2.73 o
  -1  -3   3       56.94       55.43      0.94 o
   0  -3   3       67.44       74.77      1.02 o
   1  -3   3      165.45      179.60      1.53 o
   2  -3   3      186.32      181.27      1.67 o
   3  -3   3       80.38       91.83      1.37 o
   4  -3   3       53.37       59.06      1.29 o
   5  -3   3       47.43       47.24      1.33 o
   6  -3   3       27.69       24.08      1.23 o
   7  -3   3        0.98        0.31      1.08 o
  -7  -2   3        1.04        1.24      1.05 o
  -6  -2   3        2.41        2.96      0.94 o
  -5  -2   3        4.28        4.51      0.82 o
  -4  -2   3       82.19       85.94      1.53 o
  -3  -2   3       60.31       57.90      1.11 o
  -2  -2   3      144.87      149.49      1.45 o
  -1  -2   3       14.15       17.23      0.53 o
   0  -2   3       53.32       50.29      0.76 o
   1  -2   3     1075.04     1086.97      3.25 o
   2  -2   3       53.36       77.23      1.03 o
   3  -2   3        1.85        1.37      0.54 o
   4  -2   3      142.04      139.96      1.75 o
   5  -2   3      951.54      989.88      4.92 o
   6  -2   3        0.07        0.00      0.88 o
   7  -2   3       11.91       12.89      1.23 o
   8  -2   3        5.60        4.88      1.23 o
  -7  -1   3        0.62        1.21      1.07 o
  -6  -1   3       33.25       30.97      1.32 o
  -5  -1   3        0.02        0.65      0.72 o
  -4  -1   3       23.12       27.44      0.90 o
  -3  -1   3       33.60       34.05      0.85 o
  -2  -1   3       88.94       94.24      1.11 o
  -1  -1   3     1342.62     1399.96      3.50 o
   0  -1   3        4.49        5.04      0.31 o
   1  -1   3      707.74      700.10      2.33 o
   2  -1   3      564.38      613.51      2.48 o
   3  -1   3       72.58       63.96      1.01 o
   4  -1   3        4.01        4.53      0.65 o
   5  -1   3        0.03        0.00      0.78 o
   6  -1   3       24.92       25.14      1.13 o
   7  -1   3        5.66        5.28      0.99 o
   8  -1   3        0.21        0.38      1.15 o
  -7   0   3       24.19       23.70      1.38 o
  -6   0   3        1.52        5.42      0.93 o
  -5   0   3        0.99        0.24      0.75 o
  -4   0   3       51.34       52.30      1.20 o
  -3   0   3      483.13      530.50      2.83 o
  -2   0   3       85.21       98.13      1.10 o
  -1   0   3      924.67      960.42      2.75 o
   0   0   3      397.49      411.24      1.60 o
   1   0   3       55.44       56.34      0.68 o
   2   0   3      354.66      381.91      1.86 o
   3   0   3      240.87      270.44      1.87 o
   4   0   3       28.30       33.29      0.89 o
   5   0   3       54.14       57.77      1.34 o
   6   0   3      392.48      399.37      3.46 o
   7   0   3        1.17        2.31      0.97 o
   8   0   3        4.74        5.28      1.32 o
  -7   1   3        0.98        0.46      1.07 o
  -6   1   3       13.55       15.74      1.06 o
  -5   1   3      151.69      151.20      2.12 o
  -4   1   3        5.21        4.33      0.61 o
  -3   1   3      247.90      289.87      2.15 o
  -2   1   3        1.21        0.78      0.41 o
  -1   1   3      210.78      237.80      1.41 o
   0   1   3     1334.29     1295.69      2.82 o
   1   1   3       37.15       35.82      0.55 o
   2   1   3     1266.31     1238.82      3.29 o
   3   1   3      269.67      299.90      1.96 o
   4   1   3        2.89        3.77      0.64 o
   5   1   3       12.14       15.29      0.81 o
   6   1   3       13.57       15.40      0.96 o
   7   1   3       12.64       12.06      1.08 o
   8   1   3        0.00        1.01      1.12 o
  -7   2   3       17.90       13.75      1.13 o
  -6   2   3       79.21       77.39      1.84 o
  -5   2   3        1.16        0.00      0.76 o
  -4   2   3        5.68        6.59      0.61 o
  -3   2   3      142.19      146.95      1.62 o
  -2   2   3     1232.65     1313.76      3.97 o
  -1   2   3       28.05       29.44      0.60 o
   0   2   3      853.40      873.79      2.55 o
   1   2   3      505.36      503.17      1.97 o
   2   2   3       60.96       68.63      0.89 o
   3   2   3        2.18        2.75      0.52 o
   4   2   3      117.86      124.19      1.57 o
   5   2   3       17.51       19.29      0.92 o
   6   2   3        4.29        3.58      0.77 o
   7   2   3       87.93       89.29      2.06 o
   8   2   3        0.27        2.11      1.13 o
  -7   3   3        6.04        8.72      1.28 o
  -6   3   3        2.03        0.50      1.00 o
  -5   3   3       52.43       55.85      1.42 o
  -4   3   3      249.77      247.80      2.43 o
  -3   3   3       14.36       12.97      0.72 o
  -2   3   3      623.36      730.77      3.17 o
  -1   3   3       70.39       67.18      0.94 o
   0   3   3      109.09      105.06      1.06 o
   1   3   3      530.02      537.09      2.28 o
   2   3   3       15.43       15.27      0.54 o
   3   3   3      370.33      392.11      2.41 o
   4   3   3       41.50       45.27      1.10 o
   5   3   3        4.68        5.24      0.69 o
   6   3   3        9.60       11.42      0.98 o
   7   3   3        8.90        9.57      1.12 o
   8   3   3        5.03        5.37      1.15 o
  -7   4   3        6.14        7.78      1.22 o
  -6   4   3       38.05       38.27      1.49 o
  -5   4   3       93.99       86.60      1.85 o
  -4   4   3       33.81       25.16      0.98 o
  -3   4   3       28.27       32.28      0.94 o
  -2   4   3      113.19      121.40      1.50 o
  -1   4   3      764.40      815.90      3.31 o
   0   4   3        0.33        0.15      0.45 o
   1   4   3      156.99      151.88      1.42 o
   2   4   3      103.73       96.92      1.26 o
   3   4   3        8.74       11.20      0.65 o
   4   4   3        7.20        7.99      0.68 o
   5   4   3       24.93       24.63      1.03 o
   6   4   3        2.90        2.63      0.97 o
   7   4   3        0.01        1.03      1.03 o
  -6   5   3        0.20        0.25      1.02 o
  -5   5   3       25.32       22.44      1.13 o
  -4   5   3       57.80       66.31      1.53 o
  -3   5   3      107.52      104.38      1.73 o
  -2   5   3        3.67        3.74      0.54 o
  -1   5   3      609.72      673.64      3.35 o
   0   5   3       40.04       44.01      0.97 o
   1   5   3        9.22        6.90      0.52 o
   2   5   3       58.58       58.92      1.14 o
   3   5   3        8.31       10.56      0.75 o
   4   5   3       52.20       55.07      1.32 o
   5   5   3        2.25        1.89      0.89 o
   6   5   3        5.03        5.59      0.89 o
   7   5   3        1.95        0.56      1.15 o
  -6   6   3        8.86        8.61      1.10 o
  -5   6   3       26.52       26.72      1.33 o
  -4   6   3       34.02       27.82      1.20 o
  -3   6   3       69.21       62.64      1.44 o
  -2   6   3       22.37       23.92      0.96 o
  -1   6   3       18.32       17.35      0.79 o
   0   6   3      120.89      127.22      1.66 o
   1   6   3        4.55        4.97      0.67 o
   2   6   3        7.78        7.17      0.67 o
   3   6   3        3.91        3.05      0.64 o
   4   6   3        0.21        0.00      0.85 o
   5   6   3        3.32        3.87      0.87 o
   6   6   3        1.16        1.72      0.99 o
   7   6   3        0.18        0.41      1.15 o
  -5   7   3        4.92        3.49      1.18 o
  -4   7   3       41.44       43.38      1.49 o
  -3   7   3       17.91       19.70      1.01 o
  -2   7   3        7.19        7.71      0.80 o
  -1   7   3        0.28        0.00      0.73 o
   0   7   3      212.63      224.12      2.40 o
   1   7   3        7.52        9.50      0.84 o
   2   7   3        0.17        0.00      0.77 o
   3   7   3        7.54        8.00      0.88 o
   4   7   3        0.73        0.16      0.93 o
   5   7   3        3.18        3.29      0.97 o
   6   7   3        0.00        0.00      1.11 o
  -5   8   3        3.39        3.73      1.22 o
  -4   8   3        5.27        5.34      1.00 o
  -3   8   3        3.45        3.12      0.99 o
  -2   8   3       31.56       34.90      1.34 o
  -1   8   3        4.30        3.79      0.75 o
   0   8   3        0.00        1.02      0.82 o
   1   8   3       12.51       10.39      0.84 o
   2   8   3        1.30        1.25      0.84 o
   3   8   3        0.92        0.46      0.90 o
   4   8   3        0.36        0.60      0.96 o
   5   8   3        0.01        0.54      1.04 o
   6   8   3        0.26        0.00      1.17 o
  -4   9   3        8.44        7.66      1.20 o
  -3   9   3       21.06       23.17      1.44 o
  -2   9   3        1.47        2.83      0.96 o
  -1   9   3        0.57        1.90      0.90 o
   0   9   3        0.60        0.00      0.90 o
   1   9   3       38.17       34.07      1.36 o
   2   9   3        0.40        0.00      0.92 o
   3   9   3        0.24        0.00      0.97 o
   4   9   3        1.76        1.52      1.15 o
   5   9   3        0.00        0.00      1.19 o
  -3  10   3        0.09        1.97      1.11 o
  -2  10   3        0.16        0.00      1.06 o
  -1  10   3        3.56        4.78      0.97 o
   0  10   3        0.09        0.30      1.07 o
   1  10   3        0.53        1.53      1.07 o
   2  10   3        1.02        0.82      1.12 o
   3  10   3        0.05        0.39      1.11 o
   4  10   3        0.70        1.37      1.14 o
  -1  11   3        0.04        0.00      1.23 o
   0  11   3        0.79        0.15      1.19 o
   1  11   3        0.13        1.38      1.15 o
  -2  -9   4        1.67        2.17      1.07 o
  -1  -9   4        0.76        0.00      1.06 o
   0  -9   4        0.60        0.87      1.01 o
   1  -9   4       11.12       11.30      1.27 o
   2  -9   4        2.19        1.39      1.10 o
   3  -9   4        4.80        6.89      1.20 o
  -4  -8   4        0.01        1.94      0.99 o
  -3  -8   4        0.11        0.38      1.04 o
  -2  -8   4        2.32        2.14      1.01 o
  -1  -8   4       19.05       19.13      1.15 o
   0  -8   4        0.73        1.64      0.88 o
   1  -8   4        1.92        1.91      0.95 o
   2  -8   4        5.57        3.30      1.12 o
   3  -8   4        3.22        3.52      0.92 o
   4  -8   4        0.92        0.34      1.15 o
  -5  -7   4        0.01        0.00      1.04 o
  -4  -7   4        4.02        5.57      1.13 o
  -3  -7   4        4.18        3.24      0.83 o
  -2  -7   4        0.04        0.06      0.85 o
  -1  -7   4       17.84       19.47      1.13 o
   0  -7   4        0.30        0.00      0.84 o
   1  -7   4        0.06        0.05      0.80 o
   2  -7   4       16.44       14.22      1.03 o
   3  -7   4        4.42        4.23      1.02 o
   4  -7   4       23.41       25.40      1.32 o
   5  -7   4        1.93        0.37      1.18 o
  -5  -6   4        2.11        1.79      1.02 o
  -4  -6   4        3.25        2.71      0.99 o
  -3  -6   4        1.90        2.24      0.85 o
  -2  -6   4        3.29        2.35      0.82 o
  -1  -6   4       20.89       19.92      0.93 o
   0  -6   4       83.20      100.74      1.75 o
   1  -6   4       15.51       16.15      0.86 o
   2  -6   4        7.68        8.96      0.87 o
   3  -6   4       17.29       18.05      1.08 o
   4  -6   4        0.89        1.44      0.88 o
   5  -6   4        0.88        1.20      1.00 o
   6  -6   4       21.28       21.90      1.41 o
  -6  -5   4        2.85        2.62      1.23 o
  -5  -5   4        0.00        0.00      1.00 o
  -4  -5   4        1.98        2.28      0.81 o
  -3  -5   4       38.57       45.07      1.36 o
  -2  -5   4       22.29       22.39      0.91 o
  -1  -5   4        6.35        9.29      0.67 o
   0  -5   4      165.56      191.86      2.08 o
   1  -5   4        1.03        1.62      0.62 o
   2  -5   4       12.62       12.68      0.76 o
   3  -5   4        1.02        1.01      0.78 o
   4  -5   4        7.00        7.13      0.88 o
   5  -5   4       37.67       42.26      1.44 o
   6  -5   4        0.01        2.12      1.01 o
   7  -5   4        2.77        2.66      1.21 o
  -6  -4   4       38.77       42.04      1.65 o
  -5  -4   4        5.18        5.51      0.98 o
  -4  -4   4       12.34       13.41      0.91 o
  -3  -4   4       10.02       10.29      0.78 o
  -2  -4   4       47.42       54.90      1.18 o
  -1  -4   4       33.68       39.15      0.98 o
   0  -4   4       71.07       70.21      1.20 o
   1  -4   4      183.12      235.51      2.06 o
   2  -4   4      109.41      128.18      1.63 o
   3  -4   4        4.72        7.10      0.76 o
   4  -4   4       11.28       12.67      0.88 o
   5  -4   4        4.25        4.79      0.76 o
   6  -4   4       11.86       11.19      1.03 o
   7  -4   4       14.92       12.80      1.24 o
  -6  -3   4        0.05        0.00      1.00 o
  -5  -3   4        3.60        4.79      0.78 o
  -4  -3   4        2.15        2.93      0.63 o
  -3  -3   4       39.77       40.12      1.07 o
  -2  -3   4      155.72      178.93      1.85 o
  -1  -3   4       41.44       46.23      0.94 o
   0  -3   4       78.15       93.86      1.20 o
   1  -3   4      769.38      937.53      3.62 o
   2  -3   4        3.95        2.93      0.45 o
   3  -3   4      140.58      163.97      1.83 o
   4  -3   4       26.39       25.99      0.96 o
   5  -3   4       11.07       12.49      0.97 o
   6  -3   4       17.14       18.88      1.16 o
   7  -3   4        5.08        6.55      1.10 o
  -7  -2   4        0.57        1.07      1.10 o
  -6  -2   4        1.35        0.38      0.99 o
  -5  -2   4      171.30      201.87      2.59 o
  -4  -2   4       22.89       26.03      0.98 o
  -3  -2   4       15.95       17.31      0.78 o
  -2  -2   4        9.96       11.57      0.59 o
  -1  -2   4      331.96      352.24      2.14 o
   0  -2   4       69.15       76.00      1.00 o
   1  -2   4       76.68       90.17      1.10 o
   2  -2   4      195.80      256.89      1.88 o
   3  -2   4      248.99      310.85      2.27 o
   4  -2   4        7.87        6.00      0.58 o
   5  -2   4        0.14        1.17      0.85 o
   6  -2   4       18.80       20.41      1.15 o
   7  -2   4       14.72       16.47      1.24 o
  -7  -1   4        0.18        1.12      1.04 o
  -6  -1   4        7.46       10.18      1.09 o
  -5  -1   4        0.57        1.71      0.79 o
  -4  -1   4        0.52        0.02      0.68 o
  -3  -1   4       34.60       41.73      1.00 o
  -2  -1   4      170.75      157.65      1.53 o
  -1  -1   4      410.33      433.59      2.19 o
   0  -1   4        2.82        4.86      0.34 o
   1  -1   4      143.31      156.69      1.26 o
   2  -1   4     1507.61     1774.31      4.45 o
   3  -1   4        5.35        5.58      0.51 o
   4  -1   4      224.24      258.95      2.25 o
   5  -1   4       59.51       62.00      1.43 o
   6  -1   4       15.19       13.31      1.04 o
   7  -1   4        1.10        1.71      1.03 o
   8  -1   4        7.81       13.88      1.39 o
  -7   0   4        3.88        4.25      1.11 o
  -6   0   4        0.04        0.00      0.95 o
  -5   0   4       17.29       19.42      0.98 o
  -4   0   4      428.52      495.68      3.34 o
  -3   0   4       31.79       34.56      0.90 o
  -2   0   4        1.59        1.05      0.45 o
  -1   0   4       25.13       29.51      0.64 o
   0   0   4      873.88      927.42      2.77 o
   1   0   4       31.85       29.86      0.58 o
   2   0   4       56.76       65.24      0.90 o
   3   0   4      104.97      145.73      1.47 o
   4   0   4      133.28      151.05      1.75 o
   5   0   4       46.47       44.76      1.19 o
   6   0   4        2.39        3.10      0.93 o
   7   0   4       12.52       14.61      1.16 o
   8   0   4        4.73        2.42      1.29 o
  -7   1   4        2.04        2.30      1.08 o
  -6   1   4        0.03        0.19      0.89 o
  -5   1   4       13.57       14.99      0.93 o
  -4   1   4       15.90       18.11      0.87 o
  -3   1   4       48.38       56.65      1.11 o
  -2   1   4      127.84      145.78      1.42 o
  -1   1   4      210.76      224.56      1.52 o
   0   1   4      304.62      328.71      1.66 o
   1   1   4       38.92       42.89      0.68 o
   2   1   4       48.96       60.14      0.86 o
   3   1   4      788.04      922.96      3.47 o
   4   1   4        0.15        0.68      0.63 o
   5   1   4       96.56      103.52      1.67 o
   6   1   4       29.54       33.35      1.30 o
   7   1   4       12.38       11.84      1.18 o
   8   1   4        0.15        0.00      1.20 o
  -7   2   4        2.82        3.48      1.17 o
  -6   2   4        5.51        4.63      0.85 o
  -5   2   4        7.17        5.67      0.91 o
  -4   2   4       74.44       80.94      1.53 o
  -3   2   4      462.71      559.80      3.16 o
  -2   2   4        2.24        3.67      0.42 o
  -1   2   4      123.40      117.07      1.18 o
   0   2   4        7.71        7.77      0.42 o
   1   2   4      111.52      114.24      1.08 o
   2   2   4        0.23        0.94      0.45 o
   3   2   4        1.20        1.74      0.55 o
   4   2   4       26.49       32.24      0.91 o
   5   2   4       21.88       21.17      0.90 o
   6   2   4       46.61       48.60      1.52 o
   7   2   4        2.25        4.01      1.16 o
   8   2   4        2.95        2.60      1.20 o
  -7   3   4        2.00        0.82      1.17 o
  -6   3   4       11.70       14.07      1.14 o
  -5   3   4        0.05        0.00      0.87 o
  -4   3   4        1.00        0.18      0.75 o
  -3   3   4      103.57      116.05      1.62 o
  -2   3   4      143.31      173.53      1.69 o
  -1   3   4       91.84       99.89      1.18 o
   0   3   4       14.82       12.80      0.50 o
   1   3   4        8.29        8.74      0.47 o
   2   3   4       96.17      111.65      1.25 o
   3   3   4        8.42       11.62      0.64 o
   4   3   4      121.72      139.71      1.72 o
   5   3   4        1.26        2.17      0.76 o
   6   3   4       15.59       16.32      1.01 o
   7   3   4        4.58        4.80      1.09 o
   8   3   4        4.76        4.59      1.22 o
  -6   4   4        2.33        1.03      1.10 o
  -5   4   4        2.41        1.69      0.92 o
  -4   4   4       34.55       34.26      1.14 o
  -3   4   4      108.57      116.58      1.68 o
  -2   4   4      141.03      164.48      1.79 o
  -1   4   4       93.92       98.10      1.29 o
   0   4   4      203.19      222.55      1.77 o
   1   4   4        1.62        1.95      0.46 o
   2   4   4       42.81       50.09      0.97 o
   3   4   4        4.10        2.87      0.59 o
   4   4   4        6.34        9.20      0.82 o
   5   4   4        8.60        8.20      0.81 o
   6   4   4        0.68        2.55      0.89 o
   7   4   4       17.15       19.09      1.26 o
  -6   5   4       14.78       15.03      1.24 o
  -5   5   4       19.31       21.03      1.14 o
  -4   5   4        1.00        0.00      0.81 o
  -3   5   4       10.42       10.73      0.75 o
  -2   5   4      122.96      134.65      1.77 o
  -1   5   4       64.60       70.08      1.24 o
   0   5   4       22.55       27.29      0.81 o
   1   5   4        9.19       11.83      0.65 o
   2   5   4       20.32       23.32      0.84 o
   3   5   4       45.55       52.93      1.20 o
   4   5   4        0.28        0.65      0.78 o
   5   5   4       12.06       12.08      0.90 o
   6   5   4        0.73        1.21      0.94 o
   7   5   4        0.42        1.57      1.08 o
  -6   6   4       22.23       29.56      1.64 o
  -5   6   4        0.01        0.00      1.04 o
  -4   6   4        1.29        1.15      0.89 o
  -3   6   4       32.88       34.11      1.19 o
  -2   6   4       45.42       44.21      1.21 o
  -1   6   4       11.40       14.92      0.76 o
   0   6   4       64.91       68.32      1.33 o
   1   6   4       59.91       62.55      1.24 o
   2   6   4        4.71        4.65      0.74 o
   3   6   4       69.93       80.54      1.56 o
   4   6   4        2.33        1.04      0.85 o
   5   6   4        1.04        1.04      0.95 o
   6   6   4        2.71        3.46      1.05 o
   7   6   4        0.01        0.00      1.18 o
  -5   7   4       20.18       19.10      1.31 o
  -4   7   4        8.95       11.87      1.08 o
  -3   7   4        5.37        3.85      0.92 o
  -2   7   4       22.47       22.50      1.04 o
  -1   7   4       38.09       37.79      1.16 o
   0   7   4        3.29        4.84      0.75 o
   1   7   4        1.74        0.53      0.79 o
   2   7   4        9.71       10.27      0.91 o
   3   7   4        3.07        4.36      0.86 o
   4   7   4       11.12       10.85      0.93 o
   5   7   4        0.38        0.00      1.02 o
   6   7   4        1.26        0.00      1.17 o
  -5   8   4        4.81        7.36      1.28 o
  -4   8   4        2.54        0.00      1.10 o
  -3   8   4        2.07        2.84      0.98 o
  -2   8   4        7.83        9.63      1.03 o
  -1   8   4        4.73        5.80      0.79 o
   0   8   4        0.01        0.00      0.83 o
   1   8   4       16.53       21.15      1.10 o
   2   8   4        7.62        8.98      0.85 o
   3   8   4        1.81        1.26      0.96 o
   4   8   4       29.22       35.00      1.43 o
   5   8   4        0.30        0.77      1.00 o
   6   8   4        0.13        0.00      1.20 o
  -4   9   4        8.00        8.37      1.22 o
  -3   9   4        0.88        2.02      1.07 o
  -2   9   4        6.49        5.04      1.07 o
  -1   9   4        9.34       10.87      1.13 o
   0   9   4        3.88        5.26      0.94 o
   1   9   4        1.16        1.91      0.93 o
   2   9   4        0.12        0.00      0.95 o
   3   9   4        2.00        0.56      1.03 o
   4   9   4        0.00        0.40      1.08 o
   5   9   4        1.87        0.15      1.18 o
  -3  10   4        2.80        0.72      1.24 o
  -2  10   4        2.55        3.96      1.07 o
  -1  10   4        0.22        0.00      1.08 o
   0  10   4        0.00        0.00      1.01 o
   1  10   4        0.04        0.00      1.04 o
   2  10   4        1.55        2.79      1.12 o
   3  10   4        0.31        0.00      1.14 o
   4  10   4        0.32        0.00      1.17 o
   0  11   4        1.09        2.50      1.12 o
   1  11   4        0.02        0.00      1.18 o
  -2  -9   5        0.28        0.00      1.13 o
  -1  -9   5        0.34        1.16      1.09 o
   0  -9   5        0.08        0.00      1.07 o
   1  -9   5        0.33        0.00      1.11 o
   2  -9   5        2.47        1.76      1.19 o
   3  -9   5        2.85        2.17      1.21 o
  -3  -8   5        1.05        1.37      1.00 o
  -2  -8   5       11.02       13.16      1.21 o
  -1  -8   5        0.65        0.00      1.02 o
   0  -8   5        2.99        2.51      1.00 o
   1  -8   5        3.50        4.97      1.11 o
   2  -8   5        0.94        0.00      1.04 o
   3  -8   5        0.15        0.64      1.03 o
   4  -8   5        0.00        0.35      1.08 o
  -4  -7   5        1.00        1.05      1.09 o
  -3  -7   5        0.30        0.00      0.99 o
  -2  -7   5        1.30        2.55      0.94 o
  -1  -7   5        0.54        0.98      0.86 o
   0  -7   5        3.73        3.95      0.81 o
   1  -7   5        0.92        3.45      0.76 o
   2  -7   5        2.13        5.68      1.03 o
   3  -7   5       19.39       21.47      1.32 o
   4  -7   5        7.88       10.87      1.27 o
   5  -7   5        0.02        0.00      1.15 o
  -5  -6   5        0.02        1.30      1.04 o
  -4  -6   5        1.29        1.71      0.99 o
  -3  -6   5        4.57        5.32      0.91 o
  -2  -6   5        5.78        5.80      0.75 o
  -1  -6   5       22.69       24.55      1.13 o
   0  -6   5        0.77        0.85      0.78 o
   1  -6   5       31.45       36.80      1.20 o
   2  -6   5       14.85       20.57      1.15 o
   3  -6   5       10.83       10.51      1.00 o
   4  -6   5        4.68        3.12      1.07 o
   5  -6   5        1.75        1.93      1.07 o
   6  -6   5        0.73        2.97      1.17 o
  -5  -5   5        0.21        1.75      0.96 o
  -4  -5   5        0.01        1.25      0.84 o
  -3  -5   5       11.54       11.55      0.89 o
  -2  -5   5        0.02        0.00      0.75 o
  -1  -5   5       14.04       16.46      0.89 o
   0  -5   5        9.34        7.92      0.69 o
   1  -5   5        7.45        7.92      0.71 o
   2  -5   5       12.65       12.61      0.80 o
   3  -5   5       35.82       37.06      1.21 o
   4  -5   5       57.27       68.73      1.61 o
   5  -5   5        5.38        8.04      1.06 o
   6  -5   5        0.44        0.00      1.07 o
  -6  -4   5        0.23        0.00      1.15 o
  -5  -4   5        6.74        8.44      1.08 o
  -4  -4   5        0.57        0.38      0.85 o
  -3  -4   5        4.20        3.75      0.75 o
  -2  -4   5       30.38       37.12      1.10 o
  -1  -4   5        8.01       10.92      0.66 o
   0  -4   5        5.20        4.78      0.64 o
   1  -4   5        0.04        0.00      0.61 o
   2  -4   5      101.85      123.13      1.72 o
   3  -4   5       15.88       18.42      0.85 o
   4  -4   5       65.13       71.96      1.56 o
   5  -4   5       11.85       14.08      0.99 o
   6  -4   5        3.50        4.82      1.15 o
   7  -4   5        1.59        2.31      1.19 o
  -6  -3   5        6.71        8.64      1.23 o
  -5  -3   5        0.81        2.18      0.96 o
  -4  -3   5       11.60       15.01      0.98 o
  -3  -3   5        0.94        1.54      0.73 o
  -2  -3   5      119.90      163.05      1.87 o
  -1  -3   5       12.27       10.95      0.62 o
   0  -3   5       44.99       47.99      0.99 o
   1  -3   5       12.99       13.23      0.61 o
   2  -3   5        1.07        2.11      0.51 o
   3  -3   5       45.43       55.40      1.16 o
   4  -3   5       92.77       95.17      1.64 o
   5  -3   5       67.39       76.57      1.66 o
   6  -3   5        0.23        0.31      0.92 o
   7  -3   5        0.85        1.99      1.08 o
  -6  -2   5        0.24        3.62      1.05 o
  -5  -2   5        2.24        3.32      0.91 o
  -4  -2   5       14.30       15.67      0.87 o
  -3  -2   5       21.04       24.34      0.94 o
  -2  -2   5       11.98       13.07      0.66 o
  -1  -2   5       98.15      120.58      1.42 o
   0  -2   5        0.01        0.46      0.44 o
   1  -2   5       69.78       79.76      1.12 o
   2  -2   5        0.71        1.99      0.50 o
   3  -2   5      102.31      123.80      1.57 o
   4  -2   5        0.67        1.71      0.68 o
   5  -2   5      153.83      175.77      2.30 o
   6  -2   5        5.65        5.98      0.89 o
   7  -2   5        0.96        0.51      1.06 o
  -7  -1   5        4.20        5.17      1.17 o
  -6  -1   5        1.99        0.56      1.02 o
  -5  -1   5       17.48       17.76      1.04 o
  -4  -1   5       19.41       23.26      0.99 o
  -3  -1   5       88.66      100.19      1.51 o
  -2  -1   5       24.06       27.43      0.80 o
  -1  -1   5      830.08     1084.15      3.75 o
   0  -1   5      122.82      157.86      1.41 o
   1  -1   5       30.47       34.10      0.71 o
   2  -1   5       25.27       30.71      0.73 o
   3  -1   5       13.06       10.60      0.63 o
   4  -1   5       64.92       82.33      1.40 o
   5  -1   5       70.52       73.92      1.55 o
   6  -1   5       35.80       34.97      1.28 o
   7  -1   5        0.70        0.76      1.02 o
   8  -1   5        0.14        0.20      1.17 o
  -7   0   5        0.11        1.98      1.05 o
  -6   0   5        5.94        7.67      1.11 o
  -5   0   5        6.05        5.97      0.86 o
  -4   0   5        3.40        2.77      0.66 o
  -3   0   5        2.63        2.69      0.48 o
  -2   0   5      166.42      211.79      1.83 o
  -1   0   5       71.72       95.19      1.14 o
   0   0   5       72.08       89.20      1.05 o
   1   0   5       86.61      102.61      1.11 o
   2   0   5      579.68      628.64      2.75 o
   3   0   5        5.05        9.70      0.55 o
   4   0   5       23.56       24.49      0.93 o
   5   0   5       10.22       11.14      0.80 o
   6   0   5      153.81      185.76      2.51 o
   7   0   5        0.21        0.00      1.06 o
   8   0   5        0.01        0.73      1.19 o
  -7   1   5       14.67       19.56      1.56 o
  -6   1   5       12.60       16.61      1.21 o
  -5   1   5        0.00        0.00      0.78 o
  -4   1   5       20.76       21.99      1.01 o
  -3   1   5       57.52       66.20      1.26 o
  -2   1   5      231.83      267.58      2.04 o
  -1   1   5      188.17      235.66      1.73 o
   0   1   5     2057.05     2472.49      5.02 o
   1   1   5      328.76      401.68      2.04 o
   2   1   5        8.59        9.60      0.55 o
   3   1   5      159.51      181.36      1.70 o
   4   1   5       41.49       45.97      1.08 o
   5   1   5       28.97       33.25      1.13 o
   6   1   5       16.11       16.14      1.10 o
   7   1   5       12.40       10.11      1.07 o
   8   1   5        0.51        0.00      1.13 o
  -7   2   5        0.64        0.24      1.18 o
  -6   2   5        3.97        5.04      1.09 o
  -5   2   5       23.11       26.91      1.15 o
  -4   2   5       18.48       17.34      0.86 o
  -3   2   5        0.00        0.57      0.66 o
  -2   2   5       12.63       16.28      0.65 o
  -1   2   5      322.56      402.41      2.27 o
   0   2   5      200.32      274.04      1.78 o
   1   2   5       18.83       18.66      0.58 o
   2   2   5      132.76      156.09      1.44 o
   3   2   5      398.88      461.66      2.63 o
   4   2   5        5.73        4.77      0.59 o
   5   2   5        0.06        1.35      0.77 o
   6   2   5       11.34       15.10      1.07 o
   7   2   5       71.20       84.87      2.09 o
   8   2   5        0.25        0.00      1.25 o
  -6   3   5       28.67       36.08      1.54 o
  -5   3   5        8.85        9.13      0.91 o
  -4   3   5       12.44       14.08      0.85 o
  -3   3   5       20.44       23.88      0.87 o
  -2   3   5       34.06       39.14      0.98 o
  -1   3   5      191.46      215.37      1.79 o
   0   3   5      123.85      163.74      1.48 o
   1   3   5     1161.72     1449.25      4.16 o
   2   3   5      145.72      170.68      1.58 o
   3   3   5       51.99       59.97      1.13 o
   4   3   5       92.90      110.23      1.62 o
   5   3   5       15.90       19.22      1.02 o
   6   3   5        3.50        3.65      0.78 o
   7   3   5        0.72        0.39      1.07 o
   8   3   5        4.09        3.00      1.23 o
  -6   4   5        1.09        0.00      1.04 o
  -5   4   5       29.77       33.12      1.32 o
  -4   4   5       21.02       25.82      1.08 o
  -3   4   5        8.45        9.24      0.78 o
  -2   4   5        3.39        3.44      0.57 o
  -1   4   5       66.24       79.66      1.22 o
   0   4   5      102.42      127.32      1.44 o
   1   4   5      131.82      175.20      1.65 o
   2   4   5        0.12        0.55      0.58 o
   3   4   5       33.56       37.82      1.00 o
   4   4   5       90.05      104.72      1.67 o
   5   4   5        4.08        3.78      0.85 o
   6   4   5        0.46        0.87      0.93 o
   7   4   5        2.93        3.71      0.97 o
  -6   5   5       16.32       20.76      1.43 o
  -5   5   5       17.35       22.67      1.22 o
  -4   5   5        0.06        0.71      0.85 o
  -3   5   5       42.52       47.08      1.25 o
  -2   5   5       17.10       19.00      0.84 o
  -1   5   5        0.42        0.12      0.67 o
   0   5   5       29.25       33.88      0.94 o
   1   5   5       24.92       31.17      0.91 o
   2   5   5      280.76      353.62      2.57 o
   3   5   5       21.92       23.25      0.92 o
   4   5   5       25.02       28.39      1.12 o
   5   5   5       24.63       29.38      1.24 o
   6   5   5        1.57        3.60      0.98 o
   7   5   5        0.18        0.00      1.12 o
  -6   6   5        2.18        2.86      1.25 o
  -5   6   5       13.76       13.38      1.14 o
  -4   6   5       51.52       57.07      1.64 o
  -3   6   5        1.62        2.07      0.88 o
  -2   6   5        0.49        0.63      0.77 o
  -1   6   5       13.23       17.53      0.94 o
   0   6   5       59.44       69.26      1.41 o
   1   6   5       12.63       13.53      0.75 o
   2   6   5       49.70       60.65      1.35 o
   3   6   5        1.51        2.51      0.81 o
   4   6   5        4.17        5.15      0.86 o
   5   6   5        9.55        7.78      0.93 o
   6   6   5        0.98        0.22      1.02 o
   7   6   5        0.10        1.15      1.15 o
  -5   7   5       12.12       12.38      1.24 o
  -4   7   5        0.93        1.64      0.99 o
  -3   7   5        7.29        8.32      0.90 o
  -2   7   5       33.03       37.99      1.26 o
  -1   7   5        9.39        9.67      0.80 o
   0   7   5       23.50       25.84      1.07 o
   1   7   5        0.94        0.04      0.81 o
   2   7   5        1.74        1.04      0.77 o
   3   7   5       34.22       41.83      1.33 o
   4   7   5        1.64        1.45      0.91 o
   5   7   5        5.14        7.77      1.06 o
   6   7   5        2.78        3.73      1.10 o
  -4   8   5       20.20       20.37      1.31 o
  -3   8   5       31.66       34.06      1.42 o
  -2   8   5        1.71        4.69      0.91 o
  -1   8   5        4.42        5.82      0.81 o
   0   8   5        6.30        6.65      0.83 o
   1   8   5       16.44       16.84      1.02 o
   2   8   5        0.26        0.37      0.83 o
   3   8   5       10.27       10.44      0.94 o
   4   8   5        0.08        0.00      0.99 o
   5   8   5        0.13        1.54      1.07 o
   6   8   5        0.33        1.16      1.13 o
  -4   9   5        2.83        5.70      1.12 o
  -3   9   5        1.22        2.54      1.09 o
  -2   9   5        4.91        4.39      1.06 o
  -1   9   5        7.67        9.62      0.96 o
   0   9   5        3.86        4.08      0.92 o
   1   9   5       17.13       21.04      1.26 o
   2   9   5        0.00        0.51      0.93 o
   3   9   5        0.06        0.50      0.97 o
   4   9   5        2.98        1.45      1.12 o
   5   9   5        0.06        0.00      1.15 o
  -2  10   5        9.14       14.16      1.31 o
  -1  10   5        1.91        3.40      1.06 o
   0  10   5        1.74        3.10      1.19 o
   1  10   5        0.93        1.75      1.04 o
   2  10   5        3.06        3.56      1.10 o
   3  10   5        0.00        0.00      1.07 o
   4  10   5        0.84        0.57      1.21 o
   0  11   5        0.55        3.14      1.20 o
   1  11   5        0.71        0.00      1.15 o
   0  -9   6        0.80        0.66      1.13 o
   1  -9   6       10.26       11.85      1.41 o
  -2  -8   6        0.02        0.62      1.06 o
  -1  -8   6        0.98        0.00      1.12 o
   0  -8   6        0.70        1.37      1.00 o
   1  -8   6        0.16        0.55      1.03 o
   2  -8   6        1.39        0.28      1.07 o
   3  -8   6        1.88        3.71      1.12 o
   4  -8   6       12.02       14.32      1.41 o
  -4  -7   6        0.04        0.00      1.08 o
  -3  -7   6        0.81        0.39      1.06 o
  -2  -7   6        0.34        0.75      1.01 o
  -1  -7   6        3.36        4.61      1.05 o
   0  -7   6        1.39        0.39      0.93 o
   1  -7   6        6.27        7.10      0.91 o
   2  -7   6       48.05       52.55      1.63 o
   3  -7   6        0.67        0.00      1.03 o
   4  -7   6        0.68        1.12      1.04 o
   5  -7   6        0.92        0.00      1.19 o
  -4  -6   6        0.60        1.13      1.09 o
  -3  -6   6        1.62        2.50      0.95 o
  -2  -6   6        0.41        1.85      0.90 o
  -1  -6   6        1.77        2.77      0.84 o
   0  -6   6       13.55       15.01      1.00 o
   1  -6   6        2.08        3.35      0.82 o
   2  -6   6        4.76        2.99      0.96 o
   3  -6   6        0.02        1.70      0.88 o
   4  -6   6        7.25        8.88      1.03 o
   5  -6   6       27.72       34.16      1.54 o
   6  -6   6        3.20        3.91      1.17 o
  -5  -5   6        1.88        1.94      1.06 o
  -4  -5   6        3.50        4.82      1.03 o
  -3  -5   6        1.61        2.79      0.88 o
  -2  -5   6       14.75       16.37      1.00 o
  -1  -5   6        3.98        6.07      0.88 o
   0  -5   6       16.20       15.79      0.92 o
   1  -5   6        0.52        0.00      0.73 o
   2  -5   6       24.18       27.31      1.13 o
   3  -5   6      113.48      116.26      2.00 o
   4  -5   6        0.06        0.12      0.84 o
   5  -5   6       13.11       14.70      1.11 o
   6  -5   6        3.19        4.60      1.22 o
  -5  -4   6        0.93        0.48      1.02 o
  -4  -4   6        2.95        3.22      0.92 o
  -3  -4   6       16.57       18.41      1.01 o
  -2  -4   6        7.39        6.84      0.75 o
  -1  -4   6        2.81        2.80      0.56 o
   0  -4   6       35.37       36.37      1.09 o
   1  -4   6       79.31       92.23      1.53 o
   2  -4   6        0.42        0.77      0.69 o
   3  -4   6       37.32       35.26      1.12 o
   4  -4   6        4.83        5.61      0.77 o
   5  -4   6        7.78       10.98      1.07 o
   6  -4   6       23.17       28.23      1.50 o
   7  -4   6        8.40        6.60      1.19 o
  -6  -3   6        0.24        0.00      1.09 o
  -5  -3   6       27.80       32.23      1.41 o
  -4  -3   6       12.83       14.31      1.04 o
  -3  -3   6        7.90        5.89      0.73 o
  -2  -3   6       25.42       26.73      1.03 o
  -1  -3   6       95.05       99.65      1.53 o
   0  -3   6        8.90        9.19      0.62 o
   1  -3   6      103.86      106.27      1.52 o
   2  -3   6        1.72        1.30      0.62 o
   3  -3   6       37.90       45.11      1.18 o
   4  -3   6      114.17      110.23      1.82 o
   5  -3   6        0.62        1.11      0.87 o
   6  -3   6       37.01       41.05      1.59 o
   7  -3   6        2.83        3.94      1.15 o
  -6  -2   6        0.02        0.68      1.04 o
  -5  -2   6       68.16       69.78      1.86 o
  -4  -2   6        0.02        0.00      0.82 o
  -3  -2   6       27.12       25.90      1.00 o
  -2  -2   6       86.58       83.40      1.42 o
  -1  -2   6        3.61        2.18      0.52 o
   0  -2   6       20.45       19.01      0.74 o
   1  -2   6      163.46      156.64      1.63 o
   2  -2   6      201.87      210.28      1.96 o
   3  -2   6        6.93        4.95      0.57 o
   4  -2   6       80.42       78.00      1.49 o
   5  -2   6       13.80       14.79      1.03 o
   6  -2   6        1.13        1.88      0.95 o
   7  -2   6        6.59        7.14      1.13 o
  -6  -1   6        0.45        0.60      1.02 o
  -5  -1   6        0.09        0.00      0.88 o
  -4  -1   6       78.41       77.66      1.70 o
  -3  -1   6       28.28       27.50      1.01 o
  -2  -1   6        3.36        4.10      0.59 o
  -1  -1   6      119.63      117.95      1.45 o
   0  -1   6      224.19      230.08      1.84 o
   1  -1   6        3.65        3.70      0.52 o
   2  -1   6      273.86      289.11      2.13 o
   3  -1   6        6.37        4.69      0.52 o
   4  -1   6        7.41       10.16      0.73 o
   5  -1   6       46.64       47.21      1.35 o
   6  -1   6        0.59        0.99      0.93 o
   7  -1   6       30.50       29.56      1.45 o
  -6   0   6        6.37        5.80      1.07 o
  -5   0   6        0.25        0.64      0.81 o
  -4   0   6      320.71      311.69      3.03 o
  -3   0   6        8.58       10.26      0.78 o
  -2   0   6       71.78       72.99      1.25 o
  -1   0   6      197.26      185.94      1.69 o
   0   0   6        9.45        9.01      0.53 o
   1   0   6       11.59        9.63      0.51 o
   2   0   6      180.23      175.40      1.65 o
   3   0   6      215.25      212.83      1.96 o
   4   0   6       23.67       19.85      0.83 o
   5   0   6       38.63       35.65      1.23 o
   6   0   6        7.38        5.06      1.15 o
   7   0   6        0.63        1.77      1.02 o
   8   0   6        0.56        0.66      1.21 o
  -6   1   6        0.00        0.00      1.00 o
  -5   1   6       13.81       13.08      1.07 o
  -4   1   6        0.04        0.00      0.79 o
  -3   1   6       89.39       84.81      1.50 o
  -2   1   6       12.41       10.77      0.67 o
  -1   1   6        0.09        0.00      0.52 o
   0   1   6      169.41      160.13      1.49 o
   1   1   6      117.26      125.78      1.33 o
   2   1   6        0.13        0.48      0.53 o
   3   1   6      244.18      248.74      2.09 o
   4   1   6        0.47        0.95      0.66 o
   5   1   6        2.55        2.40      0.82 o
   6   1   6        6.47        8.18      0.94 o
   7   1   6        0.08        0.00      1.03 o
   8   1   6        9.36       11.13      1.31 o
  -6   2   6        7.21        6.72      1.12 o
  -5   2   6       17.17       16.40      1.09 o
  -4   2   6        7.40        5.75      0.73 o
  -3   2   6      864.13      830.78      4.28 o
  -2   2   6       45.45       45.77      1.07 o
  -1   2   6       56.35       69.50      1.12 o
   0   2   6      106.22      107.82      1.27 o
   1   2   6       90.29       84.83      1.15 o
   2   2   6        1.75        1.28      0.55 o
   3   2   6       52.48       51.54      1.10 o
   4   2   6       88.29       88.59      1.50 o
   5   2   6       14.74       17.62      1.03 o
   6   2   6        4.09        4.26      0.89 o
   7   2   6        0.98        1.55      1.03 o
   8   2   6        1.37        0.46      1.23 o
  -6   3   6        1.02        0.61      1.12 o
  -5   3   6        2.79        3.18      0.94 o
  -4   3   6       58.19       56.26      1.45 o
  -3   3   6        1.36        2.37      0.72 o
  -2   3   6       14.27       12.72      0.73 o
  -1   3   6        5.29        3.61      0.50 o
   0   3   6       41.32       24.11      0.75 o
   1   3   6       51.53       49.94      0.96 o
   2   3   6       11.98       10.67      0.61 o
   3   3   6        4.24        4.33      0.62 o
   4   3   6      107.72      104.84      1.63 o
   5   3   6        0.55        0.76      0.80 o
   6   3   6        6.28        6.06      0.99 o
   7   3   6        0.21        0.85      1.05 o
  -6   4   6        4.20        6.74      1.20 o
  -5   4   6       13.41       12.26      1.14 o
  -4   4   6       14.25       12.08      0.97 o
  -3   4   6       35.78       35.06      1.18 o
  -2   4   6     1070.34     1003.15      4.56 o
  -1   4   6       49.97       45.79      1.08 o
   0   4   6       14.68       16.61      0.69 o
   1   4   6        1.95        3.80      0.60 o
   2   4   6       64.31       64.70      1.20 o
   3   4   6        0.36        0.00      0.69 o
   4   4   6        2.60        1.48      0.82 o
   5   4   6       21.43       19.60      1.06 o
   6   4   6        2.80        3.21      1.00 o
   7   4   6        0.13        0.00      1.08 o
  -6   5   6        3.73        3.66      1.18 o
  -5   5   6        3.90        4.69      1.11 o
  -4   5   6        6.89        6.37      0.89 o
  -3   5   6       69.74       65.33      1.53 o
  -2   5   6       10.88       10.74      0.83 o
  -1   5   6        2.31        2.07      0.70 o
   0   5   6       21.87       20.98      0.82 o
   1   5   6       34.14       25.87      0.91 o
   2   5   6        0.93        1.59      0.70 o
   3   5   6        0.72        0.92      0.73 o
   4   5   6        1.41        1.65      0.85 o
   5   5   6       24.19       19.90      1.11 o
   6   5   6        1.32        0.00      1.03 o
   7   5   6        2.34        0.00      1.17 o
  -5   6   6        5.04        5.46      1.05 o
  -4   6   6        8.16        5.63      1.03 o
  -3   6   6        3.45        2.72      0.82 o
  -2   6   6       37.91       34.15      1.15 o
  -1   6   6      501.77      472.86      3.43 o
   0   6   6       11.94       12.83      0.81 o
   1   6   6        0.31        1.62      0.71 o
   2   6   6        0.08        0.00      0.75 o
   3   6   6       10.35        9.43      0.84 o
   4   6   6        0.35        0.15      0.86 o
   5   6   6        0.03        0.00      0.95 o
   6   6   6        4.44        2.94      1.03 o
   7   6   6        0.12        1.12      1.16 o
  -5   7   6        0.15        0.00      1.17 o
  -4   7   6        4.94        4.34      0.92 o
  -3   7   6        2.35        1.66      0.96 o
  -2   7   6       23.58       19.17      1.08 o
  -1   7   6       15.92       13.87      0.93 o
   0   7   6        4.33        3.71      0.74 o
   1   7   6       10.23        9.69      0.82 o
   2   7   6        4.92        4.79      0.75 o
   3   7   6        0.34        1.44      0.85 o
   4   7   6        2.24        1.61      0.96 o
   5   7   6        0.01        0.00      1.04 o
   6   7   6        3.84        3.24      1.18 o
  -4   8   6        0.92        2.10      1.09 o
  -3   8   6        1.63        0.77      1.07 o
  -2   8   6        0.06        1.64      0.88 o
  -1   8   6       11.86       10.46      1.01 o
   0   8   6      112.68       92.60      1.92 o
   1   8   6        0.56        1.13      0.89 o
   2   8   6        0.04        0.00      0.91 o
   3   8   6        0.05        0.73      0.93 o
   4   8   6        0.08        0.00      1.01 o
   5   8   6        0.07        0.67      1.05 o
   6   8   6        0.03        0.00      1.17 o
  -3   9   6        2.41        0.00      1.16 o
  -2   9   6        0.00        0.00      1.06 o
  -1   9   6        1.81        1.63      1.02 o
   0   9   6        7.44        6.20      1.01 o
   1   9   6        0.47        0.87      0.99 o
   2   9   6        1.83        1.83      1.01 o
   3   9   6        0.29        0.03      0.99 o
   4   9   6        0.13        0.00      1.09 o
   5   9   6        0.69        0.00      1.15 o
  -2  10   6        0.15        0.00      1.19 o
  -1  10   6        0.01        0.00      1.09 o
   0  10   6        1.03        1.98      1.04 o
   1  10   6       13.71       12.48      1.30 o
   2  10   6        0.02        1.04      1.08 o
   3  10   6        0.08        0.00      1.12 o
   1  11   6        1.58        0.08      1.25 o
  -2  -8   7       12.95        7.60      1.22 o
  -1  -8   7        0.00        0.00      1.09 o
   0  -8   7        0.31        1.36      0.99 o
   1  -8   7        0.19        1.25      1.06 o
   2  -8   7        0.11        0.00      1.17 o
   3  -8   7        0.22        1.74      1.06 o
  -3  -7   7        0.32        0.00      1.09 o
  -2  -7   7        1.00        3.30      1.02 o
  -1  -7   7       13.55       10.42      1.17 o
   0  -7   7        0.25        1.39      0.94 o
   1  -7   7        0.94        0.71      1.04 o
   2  -7   7       11.70       10.21      1.27 o
   3  -7   7        0.28        0.25      1.02 o
   4  -7   7        2.19        0.98      1.10 o
  -4  -6   7        0.11        0.04      1.06 o
  -3  -6   7        0.04        0.00      0.96 o
  -2  -6   7        2.69        0.31      1.00 o
  -1  -6   7       78.45       61.89      1.71 o
   0  -6   7        0.75        0.00      0.86 o
   1  -6   7        0.09        0.00      0.88 o
   2  -6   7        0.01        0.12      0.88 o
   3  -6   7        2.15        1.60      0.97 o
   4  -6   7        0.09        0.00      1.02 o
   5  -6   7        2.09        3.68      1.16 o
  -4  -5   7        0.20        0.00      1.04 o
  -3  -5   7        0.03        0.00      0.93 o
  -2  -5   7        2.19        1.10      0.90 o
  -1  -5   7        0.55        1.57      0.81 o
   0  -5   7       22.68       19.52      1.06 o
   1  -5   7        3.51        3.01      0.70 o
   2  -5   7        3.41        2.21      0.83 o
   3  -5   7       18.88       14.94      1.06 o
   4  -5   7        0.15        0.00      0.92 o
   5  -5   7        7.78        4.88      0.92 o
   6  -5   7        4.39        4.62      1.00 o
  -5  -4   7        2.64        2.67      1.10 o
  -4  -4   7        0.53        0.00      0.99 o
  -3  -4   7        0.10        1.64      0.85 o
  -2  -4   7        0.84        1.47      0.78 o
  -1  -4   7       17.28       14.20      0.91 o
   0  -4   7      262.19      214.23      2.42 o
   1  -4   7        2.18        1.10      0.75 o
   2  -4   7        4.64        3.33      0.69 o
   3  -4   7        1.70        3.22      0.77 o
   4  -4   7        3.98        1.24      0.94 o
   5  -4   7        0.86        2.99      0.90 o
   6  -4   7        0.81        1.57      1.07 o
  -5  -3   7        0.51        1.28      1.04 o
  -4  -3   7        0.18        1.37      0.87 o
  -3  -3   7        3.42        3.06      0.78 o
  -2  -3   7        0.03        0.00      0.71 o
  -1  -3   7        3.98        1.95      0.75 o
   0  -3   7        5.40        4.71      0.61 o
   1  -3   7       11.17        8.74      0.68 o
   2  -3   7        6.70        5.43      0.61 o
   3  -3   7        1.11        3.09      0.78 o
   4  -3   7        7.22        6.08      0.75 o
   5  -3   7        2.04        2.35      0.95 o
   6  -3   7        6.62        6.46      1.13 o
   7  -3   7        1.76        2.23      1.19 o
  -6  -2   7        1.05        0.00      1.12 o
  -5  -2   7        0.37        0.00      0.95 o
  -4  -2   7       23.94       18.91      1.04 o
  -3  -2   7        1.66        2.01      0.77 o
  -2  -2   7        0.54        0.86      0.69 o
  -1  -2   7       26.16       25.42      0.88 o
   0  -2   7       46.64       40.36      1.03 o
   1  -2   7      461.87      381.71      2.70 o
   2  -2   7        0.02        0.00      0.64 o
   3  -2   7       28.51       25.55      0.95 o
   4  -2   7        3.62        4.20      0.83 o
   5  -2   7        0.18        2.16      0.83 o
   6  -2   7        5.02        5.57      0.93 o
   7  -2   7        0.05        0.00      1.13 o
  -6  -1   7        3.48        3.74      1.16 o
  -5  -1   7       17.29       13.93      1.21 o
  -4  -1   7        0.18        0.00      0.84 o
  -3  -1   7        2.88        1.67      0.82 o
  -2  -1   7       16.89       14.07      0.85 o
  -1  -1   7        3.44        5.38      0.59 o
   0  -1   7        0.00        0.00      0.57 o
   1  -1   7       67.25       54.34      1.08 o
   2  -1   7        0.52        0.96      0.61 o
   3  -1   7        1.56        1.90      0.65 o
   4  -1   7        2.34        0.32      0.75 o
   5  -1   7        0.44        0.00      0.80 o
   6  -1   7        2.85        2.60      0.98 o
   7  -1   7        1.21        1.25      1.12 o
  -6   0   7        2.96        2.80      1.14 o
  -5   0   7        4.82        3.77      0.78 o
  -4   0   7        3.39        3.91      0.81 o
  -3   0   7       88.07       71.51      1.48 o
  -2   0   7        0.05        0.11      0.60 o
  -1   0   7       11.64        8.62      0.62 o
   0   0   7      153.98      133.97      1.54 o
   1   0   7       66.36       61.00      1.11 o
   2   0   7      299.79      242.12      2.06 o
   3   0   7        6.83        6.18      0.63 o
   4   0   7       49.00       45.49      1.22 o
   5   0   7        1.67        2.28      0.87 o
   6   0   7        2.71        0.17      1.00 o
   7   0   7        4.66        8.79      1.22 o
  -6   1   7        1.42        1.10      1.10 o
  -5   1   7       15.15       11.12      1.02 o
  -4   1   7       51.03       40.31      1.28 o
  -3   1   7        3.38        4.58      0.77 o
  -2   1   7       39.68       32.54      1.02 o
  -1   1   7       28.09       23.36      0.82 o
   0   1   7       49.61       65.01      1.12 o
   1   1   7       14.22       11.73      0.64 o
   2   1   7      168.09      123.84      1.53 o
   3   1   7        6.75        5.79      0.73 o
   4   1   7        0.01        0.24      0.73 o
   5   1   7       11.76        9.05      0.87 o
   6   1   7        5.32        4.76      0.98 o
   7   1   7        1.88        1.56      1.06 o
  -6   2   7       12.73       12.33      1.26 o
  -5   2   7        1.42        0.60      0.91 o
  -4   2   7        8.30        8.12      0.90 o
  -3   2   7        3.17        4.70      0.85 o
  -2   2   7      124.86       99.35      1.56 o
  -1   2   7        9.41       10.91      0.73 o
   0   2   7        9.16        8.51      0.63 o
   1   2   7      189.47      168.05      1.67 o
   2   2   7       24.97       21.80      0.82 o
   3   2   7       43.38       36.39      1.02 o
   4   2   7        5.55        4.51      0.64 o
   5   2   7       22.64       17.67      1.01 o
   6   2   7        0.00        0.31      0.89 o
   7   2   7        5.63        5.54      1.20 o
  -6   3   7       11.95       13.50      1.33 o
  -5   3   7        7.81        7.34      0.97 o
  -4   3   7       20.41       16.48      1.04 o
  -3   3   7       70.91       59.97      1.46 o
  -2   3   7       18.19       15.39      0.93 o
  -1   3   7       62.17       58.47      1.19 o
   0   3   7        2.48        2.27      0.49 o
   1   3   7      114.56      119.41      1.49 o
   2   3   7       22.68       19.76      0.81 o
   3   3   7       66.78       54.08      1.22 o
   4   3   7        0.39        0.00      0.78 o
   5   3   7        0.91        0.84      0.84 o
   6   3   7        7.66        6.09      0.91 o
   7   3   7        3.07        3.36      1.01 o
  -6   4   7        3.73        1.97      1.22 o
  -5   4   7        6.22        5.66      0.98 o
  -4   4   7        1.15        0.00      0.95 o
  -3   4   7        9.36        7.48      0.96 o
  -2   4   7        0.79        0.00      0.80 o
  -1   4   7       40.05       31.60      1.01 o
   0   4   7       18.06       18.65      0.77 o
   1   4   7        1.14        1.92      0.63 o
   2   4   7       53.93       50.10      1.16 o
   3   4   7        0.16        1.37      0.72 o
   4   4   7        0.38        0.00      0.82 o
   5   4   7        0.93        0.28      0.86 o
   6   4   7        2.97        2.48      0.97 o
   7   4   7        0.26        0.00      1.07 o
  -5   5   7       31.33       30.56      1.42 o
  -4   5   7       10.90        9.63      1.07 o
  -3   5   7        5.79        5.28      0.79 o
  -2   5   7       48.45       41.58      1.22 o
  -1   5   7       26.72       25.47      1.05 o
   0   5   7       21.61       20.55      0.90 o
   1   5   7        1.42        1.55      0.71 o
   2   5   7       82.99       74.86      1.42 o
   3   5   7       10.82       10.46      0.87 o
   4   5   7        7.34        5.57      0.96 o
   5   5   7        0.41        0.99      0.91 o
   6   5   7        0.42        2.11      0.96 o
   7   5   7        1.57        0.00      1.22 o
  -5   6   7        2.64        2.38      1.21 o
  -4   6   7        0.06        0.23      1.02 o
  -3   6   7        9.76        7.68      1.01 o
  -2   6   7        5.98        3.85      0.71 o
  -1   6   7        8.68        6.89      0.85 o
   0   6   7        0.18        0.52      0.78 o
   1   6   7        9.81       10.41      0.93 o
   2   6   7        7.68        7.68      0.86 o
   3   6   7        6.47        5.01      0.88 o
   4   6   7        0.42        0.59      0.84 o
   5   6   7        0.29        0.35      0.95 o
   6   6   7        0.00        1.15      1.09 o
   7   6   7        0.13        1.97      1.10 o
  -4   7   7       34.60       35.11      1.54 o
  -3   7   7        4.89        6.67      1.11 o
  -2   7   7        0.00        0.03      0.91 o
  -1   7   7       17.22       14.40      1.01 o
   0   7   7       10.29       11.36      0.91 o
   1   7   7        2.83        2.78      0.79 o
   2   7   7        2.90        1.93      0.90 o
   3   7   7       26.65       24.88      1.24 o
   4   7   7        2.25        0.23      0.99 o
   5   7   7        0.07        0.00      1.03 o
   6   7   7        0.57        1.80      1.10 o
  -4   8   7        0.27        0.86      1.13 o
  -3   8   7        4.09        3.98      1.15 o
  -2   8   7        7.72        7.09      1.08 o
  -1   8   7        2.74        2.66      0.91 o
   0   8   7       10.43        7.54      0.95 o
   1   8   7        2.51        3.11      0.95 o
   2   8   7        2.71        4.29      1.00 o
   3   8   7        6.76        9.48      1.07 o
   4   8   7        0.22        0.47      1.00 o
   5   8   7        0.28        1.03      1.06 o
  -3   9   7       15.23       16.71      1.35 o
  -2   9   7        0.65        1.52      1.10 o
  -1   9   7        0.37        0.00      1.02 o
   0   9   7        5.17        2.37      1.01 o
   1   9   7        0.62        0.19      0.99 o
   2   9   7        0.08        0.00      0.97 o
   3   9   7        0.78        0.00      1.04 o
   4   9   7        4.83        4.69      1.11 o
   5   9   7        0.24        0.00      1.21 o
  -2  10   7        3.19        3.32      1.23 o
  -1  10   7        1.63        3.35      1.12 o
   0  10   7        0.90        0.64      1.14 o
   1  10   7        3.67        3.55      1.16 o
   2  10   7        1.63        2.59      1.17 o
   3  10   7        0.33        0.00      1.14 o
   0  -8   8        0.59        0.00      1.18 o
   1  -8   8        0.31        2.19      1.10 o
   2  -8   8        3.14        1.00      1.24 o
  -2  -7   8        0.02        0.00      1.10 o
  -1  -7   8        1.03        3.45      1.11 o
   0  -7   8        0.40        1.75      1.01 o
   1  -7   8        0.51        0.59      1.01 o
   2  -7   8        6.73        5.07      1.03 o
   3  -7   8        0.44        1.23      1.08 o
   4  -7   8        0.74        0.40      1.16 o
  -3  -6   8        0.04        0.00      1.07 o
  -2  -6   8        0.78        0.51      0.99 o
  -1  -6   8        2.18        3.15      1.00 o
   0  -6   8        0.06        0.40      0.93 o
   1  -6   8        6.68        4.03      0.99 o
   2  -6   8        1.60        2.38      1.02 o
   3  -6   8       10.06        9.20      1.04 o
   4  -6   8        0.13        0.00      1.08 o
   5  -6   8        1.38        0.00      1.22 o
  -4  -5   8        2.59        4.26      1.08 o
  -3  -5   8        0.53        1.85      0.94 o
  -2  -5   8        0.05        0.18      0.89 o
  -1  -5   8        0.30        0.00      0.92 o
   0  -5   8        0.57        1.63      0.86 o
   1  -5   8        3.10        2.67      0.85 o
   2  -5   8        5.29        5.37      0.85 o
   3  -5   8       39.70       30.78      1.38 o
   4  -5   8        2.50        3.55      1.07 o
   5  -5   8        1.61        3.67      1.04 o
   6  -5   8        0.83        1.65      1.21 o
  -4  -4   8        1.52        2.92      1.01 o
  -3  -4   8        3.49        2.22      0.99 o
  -2  -4   8        1.78        1.65      0.75 o
  -1  -4   8        3.01        2.35      0.85 o
   0  -4   8        3.63        1.21      0.94 o
   1  -4   8        0.45        0.98      0.78 o
   2  -4   8       27.82       23.80      1.11 o
   3  -4   8        1.81        2.26      0.89 o
   4  -4   8       13.67       11.63      1.00 o
   5  -4   8        4.06        3.56      1.06 o
   6  -4   8        9.05        7.01      1.08 o
  -5  -3   8        2.86        0.19      1.19 o
  -4  -3   8        0.58        0.65      0.94 o
  -3  -3   8       16.56       15.29      1.11 o
  -2  -3   8        3.96        2.65      0.87 o
  -1  -3   8        0.30        0.00      0.75 o
   0  -3   8        4.41        4.13      0.64 o
   1  -3   8        0.01        0.00      0.76 o
   2  -3   8        7.41        7.30      0.81 o
   3  -3   8       23.96       17.26      0.97 o
   4  -3   8      102.33       78.41      1.72 o
   5  -3   8        4.44        4.11      0.88 o
   6  -3   8        0.32        0.00      1.11 o
   7  -3   8        1.76        1.75      1.27 o
  -5  -2   8        2.02        2.13      1.03 o
  -4  -2   8        7.62        7.07      1.01 o
  -3  -2   8        1.97        0.59      0.86 o
  -2  -2   8        0.52        0.92      0.75 o
  -1  -2   8       12.14        9.94      0.75 o
   0  -2   8       12.09        9.39      0.72 o
   1  -2   8        0.02        0.00      0.67 o
   2  -2   8        7.32        6.56      0.78 o
   3  -2   8       45.92       39.97      1.17 o
   4  -2   8        0.08        0.27      0.82 o
   5  -2   8        8.35        8.16      0.96 o
   6  -2   8        8.01        5.49      1.01 o
   7  -2   8       13.03       13.23      1.28 o
  -5  -1   8        0.55        1.27      1.03 o
  -4  -1   8       26.93       24.81      1.18 o
  -3  -1   8        7.41        7.52      0.86 o
  -2  -1   8       44.25       40.26      1.20 o
  -1  -1   8        4.09        3.13      0.60 o
   0  -1   8       10.42        9.09      0.68 o
   1  -1   8        6.40        6.31      0.67 o
   2  -1   8        0.25        0.58      0.68 o
   3  -1   8        4.75        7.23      0.84 o
   4  -1   8       37.13       27.95      1.11 o
   5  -1   8      109.14       84.49      1.82 o
   6  -1   8        2.67        2.55      1.03 o
   7  -1   8        0.41        0.36      1.09 o
  -6   0   8        0.28        1.81      1.14 o
  -5   0   8        0.01        0.07      0.98 o
  -4   0   8       15.46       12.13      1.01 o
  -3   0   8       10.88        8.79      0.94 o
  -2   0   8        0.34        0.94      0.72 o
  -1   0   8        3.00        4.13      0.60 o
   0   0   8       18.85       17.05      0.78 o
   1   0   8       49.56       39.91      1.00 o
   2   0   8        6.73        5.16      0.73 o
   3   0   8       14.18       12.68      0.82 o
   4   0   8       16.55       14.51      0.86 o
   5   0   8        6.05        2.89      0.72 o
   6   0   8        2.26        1.38      0.99 o
   7   0   8        3.60        6.00      1.19 o
  -6   1   8        3.29        4.62      1.18 o
  -5   1   8        2.12        1.34      1.04 o
  -4   1   8        0.00        0.00      0.86 o
  -3   1   8      114.23       99.25      1.80 o
  -2   1   8       25.49       20.41      0.99 o
  -1   1   8       42.24       39.61      1.05 o
   0   1   8        0.35        0.22      0.59 o
   1   1   8       26.20       22.37      0.84 o
   2   1   8        0.08        0.89      0.69 o
   3   1   8        9.05        6.71      0.77 o
   4   1   8        0.25        0.00      0.82 o
   5   1   8       17.18       11.94      0.98 o
   6   1   8       50.58       43.46      1.53 o
   7   1   8        0.65        0.00      1.14 o
  -6   2   8        1.17        0.00      1.14 o
  -5   2   8        8.32        7.40      1.08 o
  -4   2   8        2.15        1.75      0.95 o
  -3   2   8       78.41       64.71      1.50 o
  -2   2   8        1.71        1.37      0.76 o
  -1   2   8       17.51       13.90      0.80 o
   0   2   8       19.87       18.66      0.79 o
   1   2   8        2.41        0.71      0.70 o
   2   2   8       64.82       55.24      1.19 o
   3   2   8       19.87       15.67      0.87 o
   4   2   8       10.16        9.00      0.86 o
   5   2   8        0.49        0.17      0.87 o
   6   2   8        8.16        6.94      1.02 o
   7   2   8        0.44        0.00      1.13 o
  -5   3   8        6.29        6.29      1.07 o
  -4   3   8        0.16        0.53      0.92 o
  -3   3   8        2.28        3.70      0.84 o
  -2   3   8      213.77      186.99      2.26 o
  -1   3   8       36.68       28.91      0.99 o
   0   3   8       14.79       14.04      0.78 o
   1   3   8       17.81       13.07      0.73 o
   2   3   8       20.55       16.23      0.78 o
   3   3   8        1.66        1.61      0.74 o
   4   3   8       16.32       13.99      0.92 o
   5   3   8        0.02        0.13      0.86 o
   6   3   8        2.36        1.42      0.98 o
   7   3   8       11.42        8.02      1.18 o
  -5   4   8        4.36        3.69      1.11 o
  -4   4   8       28.28       24.23      1.26 o
  -3   4   8        6.67        9.55      0.96 o
  -2   4   8      182.70      158.91      2.13 o
  -1   4   8        2.81        2.21      0.81 o
   0   4   8       42.78       35.01      1.09 o
   1   4   8       26.75       22.10      0.89 o
   2   4   8        0.42        0.00      0.76 o
   3   4   8       30.81       27.04      1.07 o
   4   4   8       13.82       11.85      0.97 o
   5   4   8        4.66        5.23      0.87 o
   6   4   8        0.31        0.58      0.98 o
   7   4   8        3.10        3.87      1.14 o
  -5   5   8        0.02        1.13      1.05 o
  -4   5   8        3.46        1.30      1.11 o
  -3   5   8        2.45        3.46      0.79 o
  -2   5   8        2.12        1.83      0.90 o
  -1   5   8      151.89      131.74      1.96 o
   0   5   8       20.11       16.08      0.92 o
   1   5   8        0.43        0.69      0.75 o
   2   5   8       12.96        9.44      0.83 o
   3   5   8        5.48        5.07      0.80 o
   4   5   8        2.12        2.02      0.86 o
   5   5   8        9.41        9.37      0.95 o
   6   5   8        0.08        0.10      1.06 o
   7   5   8        0.01        0.04      1.11 o
  -5   6   8        0.09        1.23      1.15 o
  -4   6   8        5.14        3.90      1.12 o
  -3   6   8       27.38       24.91      1.35 o
  -2   6   8        2.52        0.41      0.93 o
  -1   6   8      183.29      154.82      2.26 o
   0   6   8        6.24        5.83      0.79 o
   1   6   8       23.43       21.31      1.06 o
   2   6   8        7.43        7.51      0.81 o
   3   6   8        1.47        0.61      0.88 o
   4   6   8        7.51        7.04      0.96 o
   5   6   8        3.37        3.23      1.01 o
   6   6   8        1.76        1.39      1.15 o
  -4   7   8        0.98        2.40      1.13 o
  -3   7   8        0.16        1.03      0.93 o
  -2   7   8        6.37        6.85      0.96 o
  -1   7   8        0.18        0.99      0.88 o
   0   7   8       41.99       36.41      1.33 o
   1   7   8        3.77        2.08      0.89 o
   2   7   8        0.07        0.00      0.87 o
   3   7   8        2.17        4.00      0.89 o
   4   7   8        0.27        1.23      0.91 o
   5   7   8        0.57        0.55      1.00 o
   6   7   8        2.45        1.81      1.20 o
  -3   8   8        2.08        3.40      1.17 o
  -2   8   8        8.88        6.81      1.06 o
  -1   8   8        0.02        0.52      0.92 o
   0   8   8       85.66       72.65      1.87 o
   1   8   8        2.11        1.14      0.94 o
   2   8   8        5.46        4.04      0.92 o
   3   8   8        1.44        0.00      1.02 o
   4   8   8        0.27        1.32      1.03 o
   5   8   8        0.73        1.87      1.09 o
  -3   9   8        2.52        3.73      1.24 o
  -2   9   8        0.19        1.70      1.11 o
  -1   9   8        3.44        1.72      1.14 o
   0   9   8        2.08        3.78      1.15 o
   1   9   8        5.69        5.57      1.13 o
   2   9   8        0.44        0.00      1.04 o
   3   9   8        0.00        0.00      1.08 o
   4   9   8        0.06        0.64      1.11 o
  -1  10   8        1.00        1.12      1.15 o
   0  10   8        0.08        1.73      1.11 o
   1  10   8       21.52       21.19      1.52 o
   2  10   8        0.18        0.00      1.13 o
   3  10   8        0.82        0.90      1.13 o
  -1  -7   9        9.65       13.91      1.43 o
   0  -7   9        0.40        2.26      1.09 o
   1  -7   9        0.18        0.00      1.09 o
   2  -7   9        1.37        1.41      1.11 o
   3  -7   9        1.88        3.90      1.15 o
  -2  -6   9        0.24        0.00      1.11 o
  -1  -6   9       13.49       11.46      1.15 o
   0  -6   9        3.30        3.08      1.05 o
   1  -6   9        0.49        0.74      0.98 o
   2  -6   9        1.00        0.79      0.96 o
   3  -6   9        0.30        0.00      1.08 o
   4  -6   9        1.50        3.79      1.07 o
  -3  -5   9        0.00        0.00      1.02 o
  -2  -5   9        0.57        0.17      0.98 o
  -1  -5   9        3.76        5.90      1.04 o
   0  -5   9       43.39       39.64      1.58 o
   1  -5   9        0.89        1.42      0.93 o
   2  -5   9        0.02        1.08      0.89 o
   3  -5   9        5.67        6.08      1.07 o
   4  -5   9        2.77        1.71      1.04 o
   5  -5   9        1.65        3.24      1.18 o
  -4  -4   9        0.44        0.00      1.13 o
  -3  -4   9        0.57        1.45      1.01 o
  -2  -4   9        4.19        3.93      1.01 o
  -1  -4   9        1.93        1.57      0.89 o
   0  -4   9       86.97       79.36      1.81 o
   1  -4   9        4.34        3.44      0.76 o
   2  -4   9        1.52        1.27      0.89 o
   3  -4   9        1.27        0.38      0.91 o
   4  -4   9        0.01        0.25      0.92 o
   5  -4   9        1.93        1.30      1.12 o
   6  -4   9        2.09        3.65      1.14 o
  -4  -3   9        0.56        0.00      1.06 o
  -3  -3   9        0.08        0.06      0.88 o
  -2  -3   9        0.93        0.37      0.91 o
  -1  -3   9        6.29        5.87      0.81 o
   0  -3   9       11.14       10.11      0.89 o
   1  -3   9       98.24       92.96      1.78 o
   2  -3   9        0.14        0.50      0.80 o
   3  -3   9        0.43        0.32      0.85 o
   4  -3   9        9.17        9.69      0.99 o
   5  -3   9        0.75        1.04      1.01 o
   6  -3   9        0.19        0.00      1.10 o
  -5  -2   9        0.72        0.88      1.15 o
  -4  -2   9        0.15        0.00      1.04 o
  -3  -2   9        5.69        5.67      0.83 o
  -2  -2   9        4.23        5.48      0.84 o
  -1  -2   9       16.04       10.66      0.94 o
   0  -2   9       11.08        9.78      0.88 o
   1  -2   9      312.66      287.75      2.77 o
   2  -2   9        3.37        2.24      0.60 o
   3  -2   9        0.38        1.30      0.78 o
   4  -2   9        0.01        0.00      0.89 o
   5  -2   9        0.39        0.00      0.97 o
   6  -2   9        0.36        0.86      1.03 o
   7  -2   9        1.34        0.39      1.18 o
  -5  -1   9        2.53        3.27      1.12 o
  -4  -1   9        2.42        0.42      1.03 o
  -3  -1   9        2.00        3.13      0.90 o
  -2  -1   9        2.43        1.39      0.82 o
  -1  -1   9        9.84        8.74      0.83 o
   0  -1   9       22.69       22.98      0.95 o
   1  -1   9       10.46       11.38      0.85 o
   2  -1   9      100.00       88.46      1.63 o
   3  -1   9        0.33        0.37      0.80 o
   4  -1   9        1.31        1.19      0.86 o
   5  -1   9        5.27        6.30      0.97 o
   6  -1   9        0.10        0.10      1.02 o
   7  -1   9        0.06        0.00      1.10 o
  -5   0   9        0.11        0.00      1.06 o
  -4   0   9        1.80        0.31      0.94 o
  -3   0   9        3.45        3.41      0.87 o
  -2   0   9       20.79       21.53      1.01 o
  -1   0   9        9.20        8.87      0.75 o
   0   0   9       21.80       18.81      0.88 o
   1   0   9       26.56       26.76      1.04 o
   2   0   9      558.73      489.12      3.35 o
   3   0   9        0.93        0.41      0.82 o
   4   0   9        0.09        0.00      0.87 o
   5   0   9        0.82        1.35      0.88 o
   6   0   9        0.54        1.33      1.01 o
   7   0   9        0.09        0.59      1.10 o
  -5   1   9        0.17        0.00      1.08 o
  -4   1   9        8.16        7.75      0.93 o
  -3   1   9        4.94        4.93      0.92 o
  -2   1   9        1.79        1.60      0.82 o
  -1   1   9       13.05       13.10      0.88 o
   0   1   9       22.22       19.00      0.84 o
   1   1   9       38.13       36.76      1.08 o
   2   1   9        1.18        0.00      0.80 o
   3   1   9       51.58       42.81      1.28 o
   4   1   9        0.70        0.14      0.84 o
   5   1   9        0.51        0.00      0.94 o
   6   1   9        0.98        1.92      0.99 o
   7   1   9        0.52        2.95      1.08 o
  -5   2   9        3.30        2.40      1.20 o
  -4   2   9        1.01        0.97      0.94 o
  -3   2   9        1.14        2.82      0.84 o
  -2   2   9       15.30       16.62      1.02 o
  -1   2   9       24.03       23.74      0.99 o
   0   2   9        3.57        3.81      0.72 o
   1   2   9        9.79        6.47      0.72 o
   2   2   9       26.14       26.27      0.99 o
   3   2   9      403.58      358.01      2.95 o
   4   2   9        0.01        0.00      0.84 o
   5   2   9        0.59        0.37      0.91 o
   6   2   9        0.75        0.00      1.02 o
   7   2   9        0.07        0.00      1.14 o
  -5   3   9        0.74        1.70      1.11 o
  -4   3   9        2.77        4.13      0.93 o
  -3   3   9       13.58       13.18      0.97 o
  -2   3   9        0.51        0.61      0.80 o
  -1   3   9        0.37        1.59      0.74 o
   0   3   9       16.91       17.80      0.89 o
   1   3   9        6.69        7.17      0.82 o
   2   3   9       16.32       15.77      0.94 o
   3   3   9        3.63        3.94      0.88 o
   4   3   9       15.87       14.02      1.02 o
   5   3   9        0.06        0.13      0.95 o
   6   3   9        0.03        0.00      0.97 o
   7   3   9        0.01        0.00      1.15 o
  -5   4   9       15.38       15.74      1.30 o
  -4   4   9        3.69        6.34      1.06 o
  -3   4   9        0.97        0.20      0.93 o
  -2   4   9        0.16        0.00      0.82 o
  -1   4   9       21.17       20.81      1.03 o
   0   4   9        2.69        5.05      0.85 o
   1   4   9        0.17        1.10      0.76 o
   2   4   9        0.09        0.93      0.74 o
   3   4   9        6.73        7.44      0.90 o
   4   4   9      129.41      122.34      2.05 o
   5   4   9        0.00        0.39      0.95 o
   6   4   9        0.18        0.00      1.02 o
   7   4   9        0.10        0.00      1.18 o
  -5   5   9        2.39        1.79      1.24 o
  -4   5   9        0.38        0.91      1.01 o
  -3   5   9        8.04        9.54      1.04 o
  -2   5   9       12.07       10.89      0.98 o
  -1   5   9        3.66        3.35      0.81 o
   0   5   9        6.13        6.64      0.78 o
   1   5   9        6.26        7.72      0.83 o
   2   5   9        0.07        0.91      0.77 o
   3   5   9        1.36        1.32      0.86 o
   4   5   9        4.69        4.24      1.00 o
   5   5   9        4.14        4.78      1.05 o
   6   5   9        0.10        0.00      1.10 o
   7   5   9        0.18        0.84      1.22 o
  -4   6   9       18.15       19.19      1.29 o
  -3   6   9        1.03        0.00      1.08 o
  -2   6   9        0.46        0.00      0.97 o
  -1   6   9        0.05        0.00      0.88 o
   0   6   9       10.62       10.04      0.96 o
   1   6   9        0.45        0.00      0.86 o
   2   6   9        0.67        0.00      0.87 o
   3   6   9        0.38        1.95      0.83 o
   4   6   9        0.19        0.23      0.99 o
   5   6   9       22.49       20.17      1.37 o
   6   6   9        0.00        0.00      1.12 o
  -4   7   9        5.45        5.42      1.11 o
  -3   7   9        2.48        5.55      1.20 o
  -2   7   9        7.79        7.57      1.15 o
  -1   7   9        7.96        6.59      0.94 o
   0   7   9        7.90        9.53      1.03 o
   1   7   9        4.63        6.44      0.98 o
   2   7   9        0.90        0.00      0.96 o
   3   7   9        1.86        2.88      0.97 o
   4   7   9        0.00        1.50      0.95 o
   5   7   9        1.51        1.17      1.14 o
   6   7   9        1.08        1.49      1.23 o
  -3   8   9        9.06       10.02      1.19 o
  -2   8   9        0.01        0.21      1.12 o
  -1   8   9        0.30        1.17      0.98 o
   0   8   9        0.42        2.04      0.93 o
   1   8   9        1.88        2.11      1.00 o
   2   8   9        1.12        0.00      1.03 o
   3   8   9        0.08        1.10      1.01 o
   4   8   9        0.20        1.27      1.04 o
   5   8   9        0.04        1.89      1.05 o
  -2   9   9        1.49        1.08      1.23 o
  -1   9   9        3.01        4.65      0.97 o
   0   9   9        3.70        3.41      1.13 o
   1   9   9        3.63        3.84      1.18 o
   2   9   9        1.29        2.47      1.15 o
   3   9   9        0.04        0.00      1.12 o
   4   9   9        1.05        1.43      1.18 o
   0  10   9        0.27        1.30      1.11 o
   1  10   9        0.77        2.63      1.16 o
   2  10   9        0.08        1.77      1.13 o
  -1  -6  10        0.38        0.87      1.06 o
   0  -6  10        0.70        0.22      1.14 o
   1  -6  10        0.30        1.79      1.02 o
   2  -6  10        0.65        1.04      1.11 o
   3  -6  10        1.21        2.04      1.08 o
  -2  -5  10        0.15        0.00      1.10 o
  -1  -5  10        1.93        0.31      1.11 o
   0  -5  10        1.16        0.00      1.03 o
   1  -5  10        0.83        1.58      1.02 o
   2  -5  10        0.78        0.54      1.01 o
   3  -5  10        0.19        0.35      0.98 o
   4  -5  10        0.13        0.00      1.12 o
  -3  -4  10        6.73        6.12      1.18 o
  -2  -4  10        0.37        0.00      1.01 o
  -1  -4  10        1.23        1.86      0.95 o
   0  -4  10        3.33        3.45      0.97 o
   1  -4  10        2.81        2.09      0.99 o
   2  -4  10        0.01        0.85      0.91 o
   3  -4  10        3.13        3.95      0.96 o
   4  -4  10        6.07        6.94      1.03 o
   5  -4  10        2.03        4.71      1.27 o
  -4  -3  10        0.06        0.38      1.08 o
  -3  -3  10        2.01        2.17      1.10 o
  -2  -3  10        1.04        0.97      0.94 o
  -1  -3  10        0.33        2.32      0.90 o
   0  -3  10        2.18        2.30      0.89 o
   1  -3  10        1.18        0.19      0.87 o
   2  -3  10        3.98        6.49      1.03 o
   3  -3  10        1.22        1.34      0.93 o
   4  -3  10        0.35        0.00      0.98 o
   5  -3  10        0.86        0.00      1.11 o
   6  -3  10        0.66        2.52      1.09 o
  -4  -2  10        0.14        2.45      0.99 o
  -3  -2  10        1.95        0.65      1.04 o
  -2  -2  10       19.17       18.81      1.29 o
  -1  -2  10        0.29        0.00      0.84 o
   0  -2  10        6.60        5.24      0.74 o
   1  -2  10        8.51        7.52      1.00 o
   2  -2  10        3.86        2.68      0.89 o
   3  -2  10        1.49        0.40      0.86 o
   4  -2  10        5.23        6.24      0.82 o
   5  -2  10       10.49       10.18      1.07 o
   6  -2  10        0.47        4.79      1.13 o
  -4  -1  10        0.92        0.85      1.06 o
  -3  -1  10        0.10        0.00      0.93 o
  -2  -1  10       13.54       14.01      0.97 o
  -1  -1  10        0.21        1.14      0.79 o
   0  -1  10        0.01        0.12      0.79 o
   1  -1  10        0.13        0.00      0.80 o
   2  -1  10        0.20        0.00      0.84 o
   3  -1  10        5.59        6.42      0.83 o
   4  -1  10        0.01        0.33      0.88 o
   5  -1  10        4.03        2.25      0.99 o
   6  -1  10        1.11        1.81      1.08 o
  -5   0  10        2.11        2.83      1.14 o
  -4   0  10        0.98        1.82      1.03 o
  -3   0  10        2.92        3.59      0.97 o
  -2   0  10        3.64        4.13      0.86 o
  -1   0  10       21.64       18.01      1.00 o
   0   0  10        0.77        1.03      0.78 o
   1   0  10       22.54       20.87      1.07 o
   2   0  10        3.68        3.67      0.86 o
   3   0  10        0.58        1.13      0.79 o
   4   0  10        5.88        5.17      0.92 o
   5   0  10        2.07        3.05      1.00 o
   6   0  10        7.24        4.81      1.04 o
   7   0  10        0.04        1.38      1.12 o
  -5   1  10        2.54        2.14      1.13 o
  -4   1  10        2.97        4.59      1.12 o
  -3   1  10        0.10        1.52      0.89 o
  -2   1  10        0.21        0.00      0.84 o
  -1   1  10       38.68       36.19      1.22 o
   0   1  10        0.02        0.00      0.76 o
   1   1  10        3.04        1.47      0.80 o
   2   1  10        1.86        2.18      0.81 o
   3   1  10        0.08        0.05      0.84 o
   4   1  10        1.69        1.08      0.98 o
   5   1  10        1.79        0.00      1.04 o
   6   1  10        7.17        3.38      1.12 o
   7   1  10        0.46        0.45      1.17 o
  -5   2  10        3.71        5.75      1.21 o
  -4   2  10        2.17        5.08      1.09 o
  -3   2  10        3.45        4.44      0.84 o
  -2   2  10       11.46       10.08      0.87 o
  -1   2  10        1.92        2.31      0.64 o
   0   2  10        6.74        3.37      0.87 o
   1   2  10        6.42        7.32      0.82 o
   2   2  10       37.44       36.33      1.18 o
   3   2  10        0.24        0.00      0.88 o
   4   2  10        0.62        1.91      0.92 o
   5   2  10        4.57        4.32      0.97 o
   6   2  10        0.02        0.33      1.01 o
   7   2  10        2.28        1.91      1.16 o
  -5   3  10        1.82        2.07      1.19 o
  -4   3  10        8.77       10.79      1.21 o
  -3   3  10        4.45        5.50      0.97 o
  -2   3  10        2.66        2.86      0.86 o
  -1   3  10        2.23        3.00      0.88 o
   0   3  10       54.08       51.36      1.36 o
   1   3  10        0.02        0.00      0.81 o
   2   3  10        4.22        5.73      0.82 o
   3   3  10        3.07        2.80      0.92 o
   4   3  10        0.08        0.75      0.93 o
   5   3  10        0.07        0.00      0.98 o
   6   3  10        2.26        3.19      1.08 o
   7   3  10        4.47        6.69      1.28 o
  -4   4  10        2.34        0.54      1.22 o
  -3   4  10        0.75        1.32      0.98 o
  -2   4  10        1.58        2.35      0.90 o
  -1   4  10       15.09       13.95      0.97 o
   0   4  10        0.64        0.69      0.83 o
   1   4  10        0.11        0.00      0.80 o
   2   4  10        5.02        5.18      0.67 o
   3   4  10       25.38       25.45      1.17 o
   4   4  10        2.83        3.89      1.04 o
   5   4  10        1.23        1.69      0.98 o
   6   4  10        1.07        0.00      1.14 o
   7   4  10        0.25        1.61      1.15 o
  -4   5  10        3.44        1.23      1.23 o
  -3   5  10        9.43       11.33      1.09 o
  -2   5  10        2.45        2.22      1.03 o
  -1   5  10       10.57       11.08      0.97 o
   0   5  10        2.74        4.17      0.93 o
   1   5  10       33.22       33.19      1.27 o
   2   5  10        0.04        0.00      0.87 o
   3   5  10        1.28        1.99      0.91 o
   4   5  10        0.87        2.04      0.95 o
   5   5  10        0.00        0.09      1.02 o
   6   5  10        0.00        0.00      1.11 o
  -4   6  10        0.38        0.00      1.22 o
  -3   6  10        0.06        0.49      1.02 o
  -2   6  10        0.08        0.00      0.98 o
  -1   6  10        1.03        0.93      0.90 o
   0   6  10        6.43        6.63      0.90 o
   1   6  10        0.00        0.00      0.90 o
   2   6  10        0.11        0.00      0.88 o
   3   6  10        1.37        2.67      0.97 o
   4   6  10        9.96       11.61      1.16 o
   5   6  10        2.01        2.65      1.15 o
   6   6  10        0.70        1.64      1.17 o
  -3   7  10        2.01        2.89      1.24 o
  -2   7  10        2.51        3.38      1.06 o
  -1   7  10        0.43        0.69      1.04 o
   0   7  10       10.13        9.21      1.04 o
   1   7  10        1.04        1.48      0.96 o
   2   7  10        8.52       10.43      1.08 o
   3   7  10        0.06        0.33      1.00 o
   4   7  10        0.09        1.38      1.00 o
   5   7  10        0.02        0.00      1.12 o
  -2   8  10        0.54        0.00      1.15 o
  -1   8  10        0.04        0.00      1.10 o
   0   8  10        6.35        5.54      0.95 o
   1   8  10        0.89        0.00      1.09 o
   2   8  10        0.06        0.00      1.03 o
   3   8  10        0.01        0.00      1.09 o
   4   8  10        0.11        1.57      1.08 o
   5   8  10        2.09        3.09      1.21 o
  -1   9  10        0.03        1.29      1.10 o
   0   9  10        0.10        1.52      1.16 o
   1   9  10        3.84        5.59      1.20 o
   2   9  10        0.11        0.00      1.10 o
   3   9  10        1.23        2.76      1.16 o
   4   9  10        0.01        0.00      1.22 o
   1  -6  11        0.30        0.20      1.11 o
  -1  -5  11        0.01        0.00      1.13 o
   0  -5  11        3.16        3.10      1.17 o
   1  -5  11        0.23        0.00      1.08 o
   2  -5  11        0.77        1.31      1.06 o
   3  -5  11        0.23        0.15      1.10 o
   4  -5  11        1.53        1.64      1.20 o
  -2  -4  11        0.10        0.19      1.04 o
  -1  -4  11        0.01        0.94      0.97 o
   0  -4  11        1.48        2.24      0.97 o
   1  -4  11        2.38        1.45      1.22 o
   2  -4  11        0.01        0.00      1.00 o
   3  -4  11        0.48        2.08      1.00 o
   4  -4  11        0.28        0.00      1.11 o
   5  -4  11        3.29        5.75      1.24 o
  -3  -3  11        0.31        0.68      1.17 o
  -2  -3  11        0.93        0.00      1.07 o
  -1  -3  11        0.00        0.00      0.97 o
   0  -3  11        1.44        1.17      0.95 o
   1  -3  11       19.31       19.70      1.18 o
   2  -3  11        0.64        0.34      0.95 o
   3  -3  11        0.94        1.69      0.93 o
   4  -3  11        0.91        1.13      1.02 o
   5  -3  11        2.00        2.79      1.19 o
  -3  -2  11        0.15        0.00      1.07 o
  -2  -2  11        0.11        0.00      0.98 o
  -1  -2  11        3.46        3.86      0.81 o
   0  -2  11        0.04        0.00      0.95 o
   1  -2  11       10.31       11.00      1.01 o
   2  -2  11        3.53        2.84      0.97 o
   3  -2  11        0.61        0.12      0.92 o
   4  -2  11        0.20        1.40      0.96 o
   5  -2  11        0.03        0.00      1.05 o
   6  -2  11        5.92        7.03      1.13 o
  -4  -1  11        0.07        0.00      1.08 o
  -3  -1  11        0.00        0.00      1.03 o
  -2  -1  11        1.73        3.13      1.02 o
  -1  -1  11        2.79        2.54      0.94 o
   0  -1  11        0.17        0.00      0.86 o
   1  -1  11        7.86        7.04      0.87 o
   2  -1  11       54.51       60.30      1.57 o
   3  -1  11        0.51        0.62      0.87 o
   4  -1  11        0.35        1.21      0.93 o
   5  -1  11        1.94        1.73      1.06 o
   6  -1  11        0.86        0.74      1.19 o
  -4   0  11        1.25        3.11      1.09 o
  -3   0  11        1.51        1.40      1.00 o
  -2   0  11        0.31        0.00      0.93 o
  -1   0  11        1.68        2.82      0.93 o
   0   0  11       15.74       17.65      1.03 o
   1   0  11        0.07        0.25      0.83 o
   2   0  11       36.92       37.17      1.35 o
   3   0  11        3.64        4.32      0.91 o
   4   0  11        1.63        4.73      1.07 o
   5   0  11        0.10        0.00      0.99 o
   6   0  11        0.01        0.00      1.14 o
  -4   1  11        2.22        3.45      1.15 o
  -3   1  11        0.12        0.56      0.98 o
  -2   1  11        0.01        1.17      0.91 o
  -1   1  11        1.49        0.80      0.94 o
   0   1  11        2.47        2.24      0.91 o
   1   1  11        0.69        0.88      0.86 o
   2   1  11       11.06       11.91      1.01 o
   3   1  11       68.32       70.10      1.66 o
   4   1  11        0.40        1.40      0.93 o
   5   1  11        0.09        0.37      1.06 o
   6   1  11        1.39        2.06      1.12 o
  -4   2  11        1.15        0.70      1.11 o
  -3   2  11        2.18        2.07      1.08 o
  -2   2  11        0.82        1.91      0.94 o
  -1   2  11        4.17        4.65      0.94 o
   0   2  11        3.35        5.16      0.85 o
   1   2  11       22.39       24.48      1.12 o
   2   2  11        0.00        0.00      0.83 o
   3   2  11       57.56       56.20      1.54 o
   4   2  11        3.00        2.36      0.97 o
   5   2  11        0.99        0.00      1.08 o
   6   2  11        0.09        1.11      1.14 o
  -4   3  11        0.11        0.00      1.09 o
  -3   3  11        7.24        8.35      1.03 o
  -2   3  11        1.95        4.47      1.04 o
  -1   3  11        0.30        1.28      0.84 o
   0   3  11        0.22        0.48      0.84 o
   1   3  11        0.10        0.89      0.84 o
   2   3  11        1.45        2.36      0.89 o
   3   3  11        3.61        3.32      0.93 o
   4   3  11       40.36       38.92      1.49 o
   5   3  11        0.20        0.09      1.02 o
   6   3  11        0.07        1.08      1.15 o
  -4   4  11        1.13        1.31      1.20 o
  -3   4  11        0.92        0.86      1.06 o
  -2   4  11        1.12        0.00      1.05 o
  -1   4  11        0.34        1.26      0.90 o
   0   4  11        8.48        8.27      0.90 o
   1   4  11        1.96        2.27      0.87 o
   2   4  11       10.89       11.63      1.05 o
   3   4  11        0.47        0.00      0.99 o
   4   4  11       42.24       45.92      1.61 o
   5   4  11        1.41        0.35      1.05 o
   6   4  11        0.20        1.52      1.10 o
  -4   5  11        2.21        1.96      1.28 o
  -3   5  11        0.63        0.82      1.07 o
  -2   5  11       11.64       12.72      1.22 o
  -1   5  11        3.68        6.88      1.03 o
   0   5  11        1.58        1.19      0.92 o
   1   5  11        3.60        4.23      0.92 o
   2   5  11        0.52        0.68      0.87 o
   3   5  11        1.06        0.31      0.95 o
   4   5  11        0.03        0.60      1.02 o
   5   5  11       12.95       13.68      1.28 o
   6   5  11        0.10        0.55      1.17 o
  -3   6  11        2.54        4.25      1.36 o
  -2   6  11        0.38        0.00      1.06 o
  -1   6  11        0.25        0.44      0.98 o
   0   6  11        2.57        3.50      0.80 o
   1   6  11        4.64        3.46      1.07 o
   2   6  11        0.36        1.94      0.95 o
   3   6  11        2.02        0.66      1.05 o
   4   6  11        0.30        0.00      1.05 o
   5   6  11       15.66       17.77      1.38 o
  -2   7  11        0.78        0.00      1.13 o
  -1   7  11        8.24       10.47      1.25 o
   0   7  11        1.62        1.76      1.06 o
   1   7  11        1.57        1.56      1.03 o
   2   7  11        3.10        5.06      1.06 o
   3   7  11        0.33        0.00      1.09 o
   4   7  11        0.31        0.00      1.12 o
   5   7  11        0.21        0.00      1.21 o
  -2   8  11        1.62        2.09      1.22 o
  -1   8  11        0.05        0.00      1.14 o
   0   8  11        0.10        0.00      1.08 o
   1   8  11        1.72        4.32      1.16 o
   2   8  11        0.99        3.10      1.09 o
   3   8  11        0.03        0.98      1.05 o
   4   8  11        0.19        0.73      1.17 o
   0   9  11        2.95        4.09      1.30 o
   1   9  11        0.14        0.00      1.19 o
   2   9  11        0.54        0.00      1.19 o
   3   9  11        0.88        1.03      1.22 o
   1  -5  12        0.00        1.77      1.14 o
   2  -5  12        0.12        0.59      1.11 o
  -1  -4  12        0.04        0.00      1.15 o
   0  -4  12        0.64        1.98      1.07 o
   1  -4  12        0.28        0.00      1.05 o
   2  -4  12        4.94       10.33      1.28 o
   3  -4  12        0.00        1.24      1.02 o
   4  -4  12        0.86        1.63      1.15 o
  -2  -3  12        1.70        1.10      1.14 o
  -1  -3  12        0.25        0.39      1.03 o
   0  -3  12        5.51        7.30      1.19 o
   1  -3  12        0.61        0.00      1.07 o
   2  -3  12        0.23        0.24      1.01 o
   3  -3  12        0.00        0.11      1.05 o
   4  -3  12        1.20        3.00      1.11 o
  -3  -2  12        0.22        0.00      1.14 o
  -2  -2  12        4.07        5.39      1.11 o
  -1  -2  12        0.05        0.97      0.97 o
   0  -2  12        0.15        1.60      0.93 o
   1  -2  12        0.24        0.00      0.97 o
   2  -2  12        0.59        1.58      0.95 o
   3  -2  12        7.79       11.63      1.18 o
   4  -2  12        0.04        0.56      1.01 o
   5  -2  12        0.53        0.00      1.17 o
  -3  -1  12        0.09        0.00      1.13 o
  -2  -1  12        0.79        0.00      1.03 o
  -1  -1  12        3.10        3.21      1.05 o
   0  -1  12        0.66        0.51      0.97 o
   1  -1  12        7.60        9.32      1.00 o
   2  -1  12        0.69        1.81      0.92 o
   3  -1  12        1.77        2.25      0.86 o
   4  -1  12        0.16        0.00      1.02 o
   5  -1  12        0.75        3.04      1.07 o
  -3   0  12        0.31        0.00      1.10 o
  -2   0  12        1.19        0.90      1.03 o
  -1   0  12       14.09       16.46      1.13 o
   0   0  12        0.06        0.14      0.93 o
   1   0  12        0.43        1.58      0.85 o
   2   0  12        0.13        0.03      0.91 o
   3   0  12        0.50        1.12      0.92 o
   4   0  12        4.15        4.77      0.95 o
   5   0  12        0.30        0.00      1.10 o
   6   0  12        0.09        0.00      1.15 o
  -3   1  12        4.21        7.68      1.30 o
  -2   1  12        0.01        0.00      1.01 o
  -1   1  12        4.54        3.27      1.05 o
   0   1  12        1.99        1.98      0.90 o
   1   1  12        0.93        2.12      0.88 o
   2   1  12        3.65        4.34      0.88 o
   3   1  12        0.07        0.00      0.98 o
   4   1  12        3.85        4.85      0.95 o
   5   1  12        0.20        0.30      1.08 o
   6   1  12        0.07        0.00      1.19 o
  -3   2  12        0.00        0.00      1.04 o
  -2   2  12        0.24        1.36      0.94 o
  -1   2  12        2.74        2.21      1.01 o
   0   2  12       23.63       26.33      1.21 o
   1   2  12        0.01        0.00      0.87 o
   2   2  12        0.24        0.11      0.90 o
   3   2  12        0.91        0.00      0.97 o
   4   2  12        0.10        1.00      1.03 o
   5   2  12        0.55        0.47      1.10 o
   6   2  12        0.38        0.96      1.22 o
  -3   3  12        0.47        2.62      1.13 o
  -2   3  12        8.27       11.53      1.12 o
  -1   3  12        0.38        0.00      0.93 o
   0   3  12        9.68       10.27      1.08 o
   1   3  12        0.54        0.00      0.94 o
   2   3  12        0.36        1.52      0.91 o
   3   3  12        0.45        0.00      1.00 o
   4   3  12        0.06        1.71      0.98 o
   5   3  12        2.49        6.70      1.13 o
   6   3  12        0.03        0.00      1.18 o
  -3   4  12        5.24        6.00      1.27 o
  -2   4  12        0.14        0.00      1.04 o
  -1   4  12        0.08        0.90      0.96 o
   0   4  12        2.10        3.56      0.96 o
   1   4  12       18.38       17.63      1.10 o
   2   4  12        0.04        0.00      0.93 o
   3   4  12        0.13        0.00      0.94 o
   4   4  12        0.39        0.78      1.06 o
   5   4  12        0.01        0.00      1.09 o
   6   4  12        0.00        0.64      1.20 o
  -3   5  12        0.04        1.43      1.16 o
  -2   5  12        0.26        0.07      1.09 o
  -1   5  12        5.30        7.08      1.13 o
   0   5  12        0.82        0.70      1.01 o
   1   5  12        8.52        9.02      1.15 o
   2   5  12        0.29        0.00      1.01 o
   3   5  12        0.05        0.00      1.04 o
   4   5  12        0.00        0.29      1.07 o
   5   5  12        0.07        2.66      1.12 o
  -2   6  12        3.22        3.47      1.22 o
  -1   6  12        0.32        1.54      1.06 o
   0   6  12        0.00        1.55      1.00 o
   1   6  12        0.48        0.00      1.00 o
   2   6  12        6.84        9.27      1.13 o
   3   6  12        0.01        0.00      1.06 o
   4   6  12        0.71        1.60      1.09 o
   5   6  12        0.01        0.00      1.21 o
  -2   7  12        0.36        0.04      1.21 o
  -1   7  12        0.00        0.95      1.13 o
   0   7  12        0.81        0.00      1.14 o
   1   7  12        0.44        0.77      1.08 o
   2   7  12        3.71        4.70      1.07 o
   3   7  12        0.22        1.58      1.10 o
   4   7  12        0.00        0.00      1.16 o
  -1   8  12        0.84        2.27      1.18 o
   0   8  12        0.08        0.41      1.12 o
   1   8  12        0.00        0.00      1.20 o
   2   8  12        0.01        1.52      1.16 o
   3   8  12        1.46        1.44      1.15 o
   1  -4  13        0.03        0.00      1.11 o
  -1  -3  13        0.02        0.00      1.10 o
   0  -3  13        0.43        0.00      1.13 o
   1  -3  13        0.19        1.03      1.07 o
   2  -3  13        0.25        1.26      1.11 o
   3  -3  13        1.09        0.73      1.18 o
  -2  -2  13        0.15        0.00      1.15 o
  -1  -2  13        0.86        2.81      1.07 o
   0  -2  13        0.26        0.28      1.06 o
   1  -2  13        0.15        0.00      1.04 o
   2  -2  13        0.00        0.45      1.04 o
   3  -2  13        0.45        1.04      1.08 o
   4  -2  13        1.23        1.13      1.17 o
  -2  -1  13        0.49        1.06      1.10 o
  -1  -1  13        0.06        0.46      0.99 o
   0  -1  13        0.20        1.55      1.04 o
   1  -1  13        0.45        2.82      1.05 o
   2  -1  13        0.00        0.00      1.02 o
   3  -1  13        0.37        1.22      1.05 o
   4  -1  13        1.98        1.65      1.18 o
   5  -1  13        0.68        0.00      1.20 o
  -2   0  13        3.53        6.28      1.36 o
  -1   0  13        0.31        0.00      1.06 o
   0   0  13        0.85        2.30      0.97 o
   1   0  13        0.27        0.32      0.98 o
   2   0  13        0.26        0.13      0.98 o
   3   0  13        0.03        0.91      0.95 o
   4   0  13        0.10        0.93      1.10 o
   5   0  13        0.76        3.84      1.19 o
  -3   1  13        0.48        1.26      1.14 o
  -2   1  13        0.04        0.97      1.12 o
  -1   1  13        0.05        0.73      1.00 o
   0   1  13        0.33        0.50      0.98 o
   1   1  13        0.24        0.12      0.98 o
   2   1  13        0.04        1.88      0.95 o
   3   1  13        0.38        1.49      1.01 o
   4   1  13        0.07        0.00      1.11 o
   5   1  13        1.56        1.27      1.27 o
  -3   2  13        0.45        1.73      1.14 o
  -2   2  13        0.82        0.61      1.07 o
  -1   2  13        2.27        5.60      1.06 o
   0   2  13        0.01        0.00      0.97 o
   1   2  13        0.19        1.31      0.94 o
   2   2  13        0.33        0.12      0.97 o
   3   2  13        0.03        0.88      1.00 o
   4   2  13        0.18        0.00      1.09 o
   5   2  13        0.00        1.36      1.15 o
  -3   3  13        0.41        0.00      1.23 o
  -2   3  13        0.14        0.00      1.12 o
  -1   3  13        0.01        2.27      1.03 o
   0   3  13        0.07        1.83      0.95 o
   1   3  13        0.33        2.94      0.98 o
   2   3  13        0.02        0.31      0.95 o
   3   3  13        0.16        0.00      1.07 o
   4   3  13        1.18        0.63      1.13 o
   5   3  13        0.02        2.26      1.15 o
  -2   4  13        1.79        4.46      1.11 o
  -1   4  13        1.29        1.37      1.13 o
   0   4  13        0.16        2.42      1.03 o
   1   4  13        0.44        0.37      1.03 o
   2   4  13        0.09        0.44      1.00 o
   3   4  13        0.32        0.83      1.06 o
   4   4  13        0.87        1.22      1.12 o
   5   4  13        0.24        0.00      1.20 o
  -2   5  13        0.96        2.55      1.18 o
  -1   5  13        0.08        0.60      1.06 o
   0   5  13        0.13        1.64      1.07 o
   1   5  13        0.10        0.32      0.94 o
   2   5  13        0.12        1.88      1.04 o
   3   5  13        0.06        0.63      1.03 o
   4   5  13        0.26        1.05      1.12 o
   5   5  13        1.26        3.03      1.24 o
  -1   6  13        2.12        5.08      1.30 o
   0   6  13        0.78        2.85      1.12 o
   1   6  13        0.14        0.07      1.02 o
   2   6  13        0.85        0.75      1.12 o
   3   6  13        0.30        0.87      1.11 o
   4   6  13        0.21        0.00      1.17 o
  -1   7  13        1.07        0.47      1.18 o
   0   7  13        0.34        0.00      1.19 o
   1   7  13        0.03        0.00      1.12 o
   2   7  13        0.00        0.00      1.16 o
   3   7  13        0.01        0.00      1.18 o
   1   8  13        0.17        0.43      1.21 o
   2   8  13        0.17        0.66      1.12 o
   0  -2  14        0.02        0.00      1.13 o
   1  -2  14        1.74        4.24      1.26 o
   2  -2  14        0.04        0.00      1.15 o
   3  -2  14        1.06        4.23      1.22 o
  -1  -1  14        0.29        0.62      1.13 o
   0  -1  14        0.47        2.38      1.08 o
   1  -1  14        4.23        9.46      1.24 o
   2  -1  14        0.01        0.44      1.06 o
   3  -1  14        0.09        2.50      1.08 o
   4  -1  14        0.35        1.37      1.17 o
  -1   0  14        0.43        2.75      1.09 o
   0   0  14        0.30        1.11      1.11 o
   1   0  14        0.10        0.00      1.05 o
   2   0  14        2.15        4.69      1.09 o
   3   0  14        0.18        0.00      1.15 o
   4   0  14        2.69        5.04      1.20 o
  -1   1  14        0.15        0.00      1.14 o
   0   1  14        0.98        0.88      1.09 o
   1   1  14        1.07        4.74      1.13 o
   2   1  14        7.58       15.88      1.26 o
   3   1  14        0.18        1.33      1.05 o
   4   1  14        0.42        1.58      1.14 o
  -2   2  14        0.00        1.97      1.14 o
  -1   2  14        0.23        0.73      1.13 o
   0   2  14        1.77        4.90      1.08 o
   1   2  14        0.53        1.75      1.05 o
   2   2  14        0.25        0.00      1.08 o
   3   2  14        1.21        3.34      1.14 o
   4   2  14        0.22        0.14      1.12 o
   5   2  14        2.52        3.72      1.32 o
  -2   3  14        0.00        0.00      1.15 o
  -1   3  14        0.42        1.66      1.10 o
   0   3  14        0.06        0.31      1.05 o
   1   3  14        1.37        2.50      1.08 o
   2   3  14        0.89        1.86      1.08 o
   3   3  14        6.20       12.15      1.24 o
   4   3  14        0.30        0.00      1.23 o
   5   3  14        0.59        1.24      1.28 o
  -1   4  14        0.05        1.05      1.16 o
   0   4  14        0.23        0.18      1.10 o
   1   4  14        2.65        3.65      1.14 o
   2   4  14        0.22        1.61      1.06 o
   3   4  14        0.25        0.95      1.12 o
   4   4  14        0.33        0.22      1.17 o
  -1   5  14        0.07        0.00      1.16 o
   0   5  14        0.48        0.66      1.13 o
   1   5  14        0.06        1.56      1.07 o
   2   5  14        0.95        0.67      1.13 o
   3   5  14        0.20        0.00      1.15 o
   4   5  14        2.23        6.10      1.32 o
   0   6  14        0.04        0.00      1.15 o
   1   6  14        0.11        1.19      1.15 o
   2   6  14        1.76        3.84      1.18 o
   3   6  14        0.02        2.33      1.13 o
   1   0  15        0.36        1.59      1.08 o
   2   0  15        0.02        1.81      1.12 o
   3   0  15        0.18        0.00      1.14 o
   0   1  15        0.23        0.27      1.16 o
   1   1  15        0.07        0.79      1.10 o
   2   1  15        0.03        1.69      1.09 o
   3   1  15        0.54        0.73      1.19 o
   0   2  15        0.08        1.50      1.07 o
   1   2  15        0.24        0.11      1.16 o
   2   2  15        0.27        0.26      1.15 o
   3   2  15        0.00        0.00      1.17 o
   0   3  15        1.81        2.42      1.31 o
   1   3  15        0.09        0.00      1.19 o
   2   3  15        0.04        0.78      1.15 o
   3   3  15        0.00        0.83      1.21 o
   0   4  15        4.55       13.99      1.25 o
   1   4  15        0.01        1.02      1.21 o
   2   4  15        0.15        0.86      1.20 o
   3   4  15        0.09        0.31      1.18 o
   1   5  15        0.65        1.16      1.24 o
   2   5  15        0.00        1.12      1.16 o
 
